# Supplementary material for: Genome-Wide Diversity of Goats From Indonesia and the Philippines Reveals Local Ancestry With Different Levels of Cosmopolitan Admixture
Source: Genome Biol Evol. 2026 Jul 17;18(7):evag177. doi: 10.1093/gbe/evag177 (PMC13403562; doi:10.1093/gbe/evag177)
Supplement: evag177_Supplementary_Data [file evag177_supplementary_data.zip]

Archive with 2 entries (2 files):
- Supplementary_Figures_final.docx
- Supplementary_Table_R3.xlsx
