# Supplementary material for: Genome-Wide Diversity of Goats From Indonesia and the Philippines Reveals Local Ancestry With Different Levels of Cosmopolitan Admixture
Source: Genome Biol Evol. 2026 Jul 17;18(7):evag177. doi: 10.1093/gbe/evag177 (PMC13403562; doi:10.1093/gbe/evag177)
Supplement: evag177_Supplementary_Data [file evag177_supplementary_data.zip › Supplementary_Table_R3.xlsx]

## Sheet: Table S1
Table S1. Expected (He) and observed (Ho) heterozygosity, mean FROH, and Pi in Eurasian and African goats.
Population	Region	The Number of samples	Ho	He	mean FROH	Pi
Russia		202	0.427517	0.443609	0.0402268	3.89e-06
Romania		14	0.438447	0.427032	0.0128672	3.88e-06
Switzerland		64	0.409116	0.406354	0.0622537	3.58e-06
Italy		501	0.409014	0.442477	0.0659884	3.86e-06
France		179	0.410888	0.438401	0.0651793	3.85e-06
Spain		141	0.399411	0.433529	0.0581174	3.81e-06
Netherlands		15	0.338173	0.320918	0.229533	2.93e-06
Denmark		119	0.375584	0.395471	0.148065	3.48e-06
Finland		20	0.372128	0.37027	0.065735	3.33e-06
Ireland		38	0.33934	0.387318	0.190269	3.43e-06
Iceland		13	0.147081	0.149692	0.561509	1.72e-06
UK		2	0.243133	0.269583	0.398431	3.36e-06
Saanen		176	0.41954	0.437815	0.0585941	3.84e-06
Tunisia		22	0.425752	0.422667	0.0249619	3.79e-06
Morocco		30	0.409299	0.426075	0.0511743	3.8e-06
Mali		126	0.398401	0.406173	0.021225	3.57e-06
BurkinaFaso		26	0.388038	0.392936	0.0205173	3.5e-06
Nigeria		59	0.387646	0.403822	0.031509	3.57e-06
Cameroon		73	0.381837	0.397459	0.0294204	3.51e-06
SouthAfrica		116	0.407154	0.433574	0.0802297	3.81e-06
Zimbabwe		49	0.394885	0.403917	0.0444061	3.57e-06
Mozambique		55	0.344077	0.355251	0.085908	3.14e-06
Madagascar		72	0.290651	0.324028	0.193722	2.86e-06
Malawi		53	0.354599	0.37936	0.0873069	3.35e-06
Tanzania		123	0.40243	0.431566	0.0472181	3.78e-06
Burundi		65	0.390768	0.39296	0.019201	3.46e-06
Uganda		103	0.402707	0.411836	0.0242668	3.62e-06
Kenya		55	0.406637	0.408635	0.0132116	3.61e-06
Ethiopia		185	0.401266	0.414557	0.0237007	3.64e-06
Egypt		248	0.414737	0.436315	0.0450197	3.8e-06
Boer		246	0.38882	0.394186	0.171382	3.46e-06
Bezoar		7	0.304346	0.362284	0.162373	3.44e-06
Turkey		84	0.428689	0.438966	0.029144	3.86e-06
Iran		9	0.411092	0.417651	0.0645756	3.87e-06
Kazakhstan		41	0.42771	0.436305	0.0391735	3.86e-06
Mongolia		30	0.404452	0.412744	0.0286117	3.63e-06
Xinjiang		47	0.416229	0.419773	0.0203079	3.71e-06
InnerMongolia		59	0.3927	0.387348	0.0946803	3.42e-06
Shandong		38	0.425764	0.422466	0.0241514	3.74e-06
Yunnan		24	0.336003	0.340304	0.0548506	3.05e-06
Jiangxi		23	0.343275	0.364304	0.150826	3.26e-06
Pakistan		392	0.366826	0.420176	0.0169007	3.67e-06
India		27	0.411385	0.41213	0.127973	3.67e-06
Nepal		20	0.404886	0.41249	0.0356077	3.71e-06
Bhutan		25	0.360775	0.39892	0.119524	3.57e-06
Bangladesh		25	0.381776	0.386205	0.0294775	3.45e-06
Myanmar	Myanmar	16	0.344151	0.395102	0.120485	3.53e-06
Myanmar	Myanmar-Shan	9	0.325036	0.36635	0.173323	3.47e-06
Cambodia	Cambodia-P	25	0.289456	0.35101	0.285359	3.14e-06
Cambodia	Cambodia-M	24	0.109895	0.158318	0.674183	1.59e-06
Laos		24	0.324317	0.360064	0.142638	3.23e-06
Vietnam		25	0.309322	0.34647	0.153842	3.11e-06
Philippines		75	0.328	0.363	0.188637	3.19e-06
	Luzon	23	0.338	0.335	0.156431	3.00484e-06
	Mindoro	10	0.293	0.297	0.202471	2.77056e-06
	Panay	8	0.282	0.309	0.240144	2.9099e-06
	Samar & Leyte	11	0.344	0.355	0.150044	3.26343e-06
	Mindanao	10	0.324	0.334	0.289095	3.09211e-06
	Palawan	13	0.357	0.366	0.169122	3.34004e-06
Indonesia	Sulawesi	60	0.278	0.307	0.268386	2.71e-06

## Sheet: Table S2
	Table S2. Pairwise FST distances among the Old World goat populations
		Europe													Africa																			Asia
		Russia	Romania	Switzerland	Italy	France	Spain	Netherlands	Denmark	Finland	Ireland	Iceland	UK	Saanen	Tunisia	Morocco	Mali	BurkinaFaso	Nigeria	Cameroon	SouthAfrica	Zimbabwe	Mozambique	Madagascar	Malawi	Tanzania	Burundi	Uganda	Kenya	Ethiopia	Egypt	Boer	Bezoar	Turkey	Iran	Kazakhstan	Mongolia	Xinjiang	InnerMongolia	Shandong	Yunnan	Jiangxi	Pakistan	India	Nepal	Bhutan	Bangladesh	Myanmar	Myanmar-Shan
	Russia		0.032016	0.0851882	0.0445785	0.0557772	0.0563417	0.151209	0.0945545	0.0999608	0.101062	0.295024	0.100316	0.0567329	0.0430351	0.0485571	0.0831427	0.0898803	0.0840773	0.088401	0.0469395	0.0739171	0.128838	0.161961	0.104567	0.0475371	0.08752	0.0672306	0.0648572	0.0618496	0.0299919	0.103879	0.0752427	0.0165677	0.00945075	0.00841933	0.0241527	0.0312191	0.0671836	0.0383953	0.124081	0.0950445	0.0375315	0.0394566	0.0350414	0.0558526	0.0677954	0.062861	0.0696102
	Romania	0.032016		0.0597082	0.0148725	0.028003	0.041602	0.146778	0.0776556	0.0895224	0.0787347	0.333926	0.0783999	0.0312046	0.0519609	0.051472	0.0902891	0.09767	0.0917379	0.0975807	0.061636	0.0892341	0.14641	0.18731	0.116645	0.050594	0.0987792	0.0790586	0.0783467	0.0748499	0.0469774	0.120009	0.085835	0.0397162	0.0374615	0.0409623	0.063049	0.0702521	0.1082	0.0667087	0.175118	0.129644	0.0716315	0.0751628	0.0723842	0.0897127	0.101344	0.096157	0.10216
	Switzerland	0.0851882	0.0597082		0.0396292	0.0406613	0.0676776	0.165676	0.101995	0.121605	0.0949896	0.320461	0.108934	0.0467291	0.100712	0.0958801	0.131051	0.137152	0.133125	0.138177	0.107337	0.131026	0.180576	0.218909	0.154519	0.0936048	0.141496	0.125297	0.125534	0.122268	0.0982455	0.159262	0.139254	0.095067	0.0976998	0.0950484	0.115016	0.121985	0.156774	0.114061	0.21674	0.172908	0.121748	0.125272	0.124514	0.138547	0.146463	0.144214	0.150797
	Italy	0.0445785	0.0148725	0.0396292		0.0118105	0.0303619	0.132239	0.0721443	0.0889105	0.0663284	0.286068	0.0620145	0.0202841	0.0534456	0.0500488	0.0865331	0.0928129	0.0895829	0.094879	0.0664645	0.0904779	0.139943	0.177449	0.113685	0.0533167	0.0976546	0.0812982	0.0809995	0.0777942	0.0527933	0.11928	0.0915306	0.0521903	0.0492599	0.053916	0.074402	0.0818436	0.116188	0.0747866	0.175204	0.13259	0.0818791	0.0832337	0.0817511	0.0980219	0.106626	0.102609	0.107153
	France	0.0557772	0.028003	0.0406613	0.0118105		0.0282516	0.135648	0.076097	0.0944991	0.0636032	0.29087	0.0615633	0.0218015	0.0632214	0.0575332	0.0917578	0.0974054	0.0944929	0.100715	0.0752888	0.0983079	0.146639	0.186178	0.120382	0.0619321	0.106219	0.0904606	0.0910215	0.0877092	0.0644812	0.128569	0.103003	0.0645329	0.0622488	0.065329	0.0847975	0.0919549	0.126603	0.0835113	0.18453	0.140937	0.0916937	0.0933489	0.0917915	0.106651	0.115277	0.111554	0.116617
	Spain	0.0563417	0.041602	0.0676776	0.0303619	0.0282516		0.149531	0.0933175	0.114426	0.0875485	0.304597	0.0842215	0.0431624	0.0380678	0.0253382	0.0512445	0.0573478	0.0559616	0.0640574	0.0640518	0.0824765	0.128782	0.172243	0.101799	0.0516178	0.0861687	0.0699776	0.0711899	0.0673359	0.0459252	0.122275	0.107621	0.0584187	0.0574492	0.0646033	0.0844516	0.09069	0.125786	0.0830963	0.182407	0.139967	0.0894843	0.0916939	0.0904391	0.105712	0.113625	0.109972	0.114792
	Netherlands	0.151209	0.146778	0.165676	0.132239	0.135648	0.149531		0.17671	0.188866	0.180964	0.435851	0.228995	0.134278	0.17207	0.165043	0.195606	0.205049	0.195782	0.202349	0.17258	0.19851	0.253541	0.292858	0.223391	0.160628	0.208619	0.190659	0.191318	0.187563	0.162232	0.228206	0.225879	0.161208	0.176688	0.1588	0.180916	0.184089	0.22083	0.178093	0.292268	0.245707	0.18579	0.192743	0.192471	0.205324	0.213636	0.214835	0.228884
	Denmark	0.0945545	0.0776556	0.101995	0.0721443	0.076097	0.0933175	0.17671		0.115207	0.11521	0.320853	0.128843	0.0743756	0.112394	0.109782	0.141997	0.148282	0.142323	0.148032	0.117819	0.141983	0.19218	0.228801	0.165976	0.10567	0.152182	0.136205	0.136568	0.133399	0.108635	0.170527	0.151896	0.105885	0.108687	0.103266	0.123919	0.129772	0.163108	0.12316	0.225542	0.183767	0.131563	0.134837	0.133249	0.148476	0.15699	0.154513	0.161373
	Finland	0.0999608	0.0895224	0.121605	0.0889105	0.0944991	0.114426	0.188866	0.115207		0.126106	0.332174	0.148773	0.0883263	0.127254	0.126414	0.160281	0.168065	0.160416	0.165396	0.129472	0.156175	0.210046	0.249549	0.1822	0.111741	0.167197	0.149006	0.149037	0.14582	0.11864	0.184256	0.165667	0.114983	0.119597	0.109731	0.133	0.137995	0.174155	0.133955	0.243155	0.198038	0.142201	0.147656	0.146249	0.161465	0.171217	0.169019	0.178531
	Ireland	0.101062	0.0787347	0.0949896	0.0663284	0.0636032	0.0875485	0.180964	0.11521	0.126106		0.32778	0.0810077	0.06662	0.119556	0.116313	0.151185	0.158199	0.152385	0.157787	0.123005	0.14815	0.19855	0.236748	0.172481	0.110104	0.158152	0.141674	0.142965	0.140038	0.115681	0.174702	0.15271	0.112313	0.114273	0.109606	0.129718	0.136454	0.1712	0.128364	0.230136	0.188994	0.13713	0.139046	0.138438	0.151922	0.160111	0.157681	0.164065
	Iceland	0.295024	0.333926	0.320461	0.286068	0.29087	0.304597	0.435851	0.320853	0.332174	0.32778		0.52668	0.28739	0.338043	0.325037	0.346918	0.370001	0.347871	0.352876	0.316318	0.342117	0.396362	0.437413	0.369249	0.303385	0.355178	0.336415	0.336999	0.333557	0.308625	0.369988	0.448214	0.307084	0.383679	0.303021	0.33197	0.328534	0.363093	0.324406	0.446289	0.407199	0.331381	0.354334	0.360558	0.365727	0.371886	0.395171	0.438724
	UK	0.100316	0.0783999	0.108934	0.0620145	0.0615633	0.0842215	0.228995	0.128843	0.148773	0.0810077	0.52668		0.0722999	0.122923	0.115681	0.162689	0.169932	0.161829	0.168571	0.123601	0.159838	0.227492	0.277515	0.189419	0.109292	0.174651	0.150249	0.153628	0.146245	0.115177	0.196038	0.14155	0.113501	0.104121	0.110697	0.137566	0.144527	0.19418	0.136559	0.269165	0.209465	0.133082	0.147441	0.141993	0.155352	0.174875	0.160561	0.163108
	Saanen	0.0567329	0.0312046	0.0467291	0.0202841	0.0218015	0.0431624	0.134278	0.0743756	0.0883263	0.06662	0.28739	0.0722999		0.0709429	0.0671844	0.101701	0.107026	0.103079	0.10827	0.0782001	0.102332	0.151738	0.189241	0.124856	0.0638939	0.110805	0.0946371	0.0954309	0.0919564	0.069457	0.129857	0.106368	0.0670422	0.0650844	0.0661698	0.0856029	0.092434	0.127949	0.0844342	0.186538	0.142598	0.092888	0.0949251	0.0931602	0.108132	0.116722	0.112949	0.118911
	Tunisia	0.0430351	0.0519609	0.100712	0.0534456	0.0632214	0.0380678	0.17207	0.112394	0.127254	0.119556	0.338043	0.122923	0.0709429		0.0117085	0.0399431	0.0468629	0.0423284	0.0497949	0.0527581	0.0697742	0.118381	0.162623	0.0870537	0.0384873	0.0681389	0.0479892	0.0457172	0.0421248	0.0164562	0.116696	0.104381	0.0381298	0.0388991	0.0494926	0.0699915	0.0770998	0.113789	0.0756043	0.174373	0.134334	0.0745513	0.0784791	0.078007	0.0952804	0.104836	0.100492	0.106567
	Morocco	0.0485571	0.051472	0.0958801	0.0500488	0.0575332	0.0253382	0.165043	0.109782	0.126414	0.116313	0.325037	0.115681	0.0671844	0.0117085		0.0201744	0.0266274	0.0251886	0.0351524	0.0526214	0.067094	0.112268	0.158348	0.0820894	0.0379919	0.0646027	0.0460431	0.0461761	0.0420415	0.0217998	0.116342	0.106548	0.0444757	0.0445175	0.0558001	0.0756365	0.0825364	0.118472	0.0785491	0.176884	0.136225	0.0808186	0.0839839	0.0832678	0.0997767	0.109232	0.104436	0.110252
	Mali	0.0831427	0.0902891	0.131051	0.0865331	0.0917578	0.0512445	0.195606	0.141997	0.160281	0.151185	0.346918	0.162689	0.101701	0.0399431	0.0201744		0.00952566	0.0163396	0.0323273	0.0780647	0.0870246	0.128118	0.178857	0.0995702	0.0659631	0.0845219	0.0690914	0.0724923	0.0673922	0.0529312	0.145049	0.142733	0.0791723	0.0829066	0.0896836	0.110058	0.115466	0.149956	0.110924	0.207256	0.167212	0.113768	0.117732	0.11766	0.132979	0.140959	0.137773	0.144711
	BurkinaFaso	0.0898803	0.09767	0.137152	0.0928129	0.0974054	0.0573478	0.205049	0.148282	0.168065	0.158199	0.370001	0.169932	0.107026	0.0468629	0.0266274	0.00952566		0.014294	0.0320086	0.0822535	0.0915733	0.132982	0.188578	0.104048	0.0720822	0.0901423	0.074906	0.0798355	0.073778	0.0602706	0.150618	0.150174	0.0862134	0.0908923	0.0967494	0.117347	0.122821	0.158347	0.116903	0.219723	0.175199	0.120812	0.125202	0.124659	0.139703	0.147816	0.144863	0.151453
	Nigeria	0.0840773	0.0917379	0.133125	0.0895829	0.0944929	0.0559616	0.195782	0.142323	0.160416	0.152385	0.347871	0.161829	0.103079	0.0423284	0.0251886	0.0163396	0.014294		0.0180468	0.0758481	0.0830964	0.121589	0.17585	0.0935103	0.0647706	0.0804553	0.0658641	0.0712375	0.0649301	0.0539793	0.14422	0.142235	0.0801523	0.0839516	0.091194	0.111404	0.116954	0.151868	0.111665	0.209855	0.168186	0.115784	0.119262	0.118421	0.133227	0.141439	0.138268	0.145112
	Cameroon	0.088401	0.0975807	0.138177	0.094879	0.100715	0.0640574	0.202349	0.148032	0.165396	0.157787	0.352876	0.168571	0.10827	0.0497949	0.0351524	0.0323273	0.0320086	0.0180468		0.079395	0.0856028	0.123878	0.179497	0.0960642	0.0679571	0.0813858	0.0672502	0.0742897	0.0676167	0.0583537	0.148334	0.147754	0.0841412	0.0888676	0.0954898	0.115474	0.121029	0.156391	0.1158	0.214373	0.172559	0.12037	0.124175	0.123302	0.137444	0.145267	0.142898	0.150331
	SouthAfrica	0.0469395	0.061636	0.107337	0.0664645	0.0752888	0.0640518	0.17258	0.117819	0.129472	0.123005	0.316318	0.123601	0.0782001	0.0527581	0.0526214	0.0780647	0.0822535	0.0758481	0.079395		0.0218366	0.0578622	0.129854	0.0574521	0.0510442	0.0792988	0.0604944	0.064544	0.0633859	0.0460756	0.0500139	0.105664	0.0485405	0.0440682	0.0507241	0.0667967	0.0729749	0.10863	0.0624257	0.161885	0.120473	0.0672517	0.0684579	0.0670106	0.0824934	0.0909311	0.0866334	0.0929986
	Zimbabwe	0.0739171	0.0892341	0.131026	0.0904779	0.0983079	0.0824765	0.19851	0.141983	0.156175	0.14815	0.342117	0.159838	0.102332	0.0697742	0.067094	0.0870246	0.0915733	0.0830964	0.0856028	0.0218366		0.0263628	0.134062	0.0325529	0.0622158	0.0873545	0.0703053	0.0729204	0.0725202	0.0647086	0.108359	0.136102	0.0738204	0.0748089	0.0788553	0.096778	0.102033	0.137651	0.0945557	0.193718	0.152616	0.0984317	0.101246	0.100129	0.114908	0.123618	0.119608	0.127285
	Mozambique	0.128838	0.14641	0.180576	0.139943	0.146639	0.128782	0.253541	0.19218	0.210046	0.19855	0.396362	0.227492	0.151738	0.118381	0.112268	0.128118	0.132982	0.121589	0.123878	0.0578622	0.0263628		0.170022	0.0406432	0.105482	0.126628	0.111193	0.114681	0.115267	0.113519	0.159929	0.197712	0.12761	0.137953	0.135105	0.15472	0.158773	0.193536	0.149553	0.252491	0.210996	0.156086	0.162078	0.16141	0.174939	0.183685	0.182388	0.192894
	Madagascar	0.161961	0.18731	0.218909	0.177449	0.186178	0.172243	0.292858	0.228801	0.249549	0.236748	0.437413	0.277515	0.189241	0.162623	0.158348	0.178857	0.188578	0.17585	0.179497	0.129854	0.134062	0.170022		0.157878	0.146667	0.173513	0.154186	0.153792	0.15409	0.148197	0.207525	0.238937	0.159783	0.176345	0.167771	0.187418	0.190043	0.226161	0.186174	0.283715	0.245797	0.189469	0.199642	0.197503	0.212291	0.221113	0.222769	0.235441
	Malawi	0.104567	0.116645	0.154519	0.113685	0.120382	0.101799	0.223391	0.165976	0.1822	0.172481	0.369249	0.189419	0.124856	0.0870537	0.0820894	0.0995702	0.104048	0.0935103	0.0960642	0.0574521	0.0325529	0.0406432	0.157878		0.0652056	0.0839773	0.067876	0.070916	0.0736098	0.0832407	0.145985	0.166793	0.101573	0.108181	0.111182	0.13106	0.136157	0.171154	0.128155	0.228662	0.187789	0.134175	0.139571	0.138439	0.153219	0.162401	0.15893	0.16746
	Tanzania	0.0475371	0.050594	0.0936048	0.0533167	0.0619321	0.0516178	0.160628	0.10567	0.111741	0.110104	0.303385	0.109292	0.0638939	0.0384873	0.0379919	0.0659631	0.0720822	0.0647706	0.0679571	0.0510442	0.0622158	0.105482	0.146667	0.0652056		0.0407183	0.0188102	0.0141276	0.0198905	0.031324	0.114608	0.104095	0.0463475	0.0456266	0.0547244	0.0742017	0.0809046	0.116901	0.0769714	0.173621	0.133248	0.0786736	0.0817485	0.0807341	0.0975846	0.105852	0.101914	0.107242
	Burundi	0.08752	0.0987792	0.141496	0.0976546	0.106219	0.0861687	0.208619	0.152182	0.167197	0.158152	0.355178	0.174651	0.110805	0.0681389	0.0646027	0.0845219	0.0901423	0.0804553	0.0813858	0.0792988	0.0873545	0.126628	0.173513	0.0839773	0.0407183		0.0140411	0.0416674	0.045089	0.0621985	0.142328	0.150329	0.0837309	0.0904247	0.0945149	0.114513	0.120483	0.155892	0.11548	0.211988	0.172119	0.118075	0.122672	0.122276	0.138221	0.1458	0.144127	0.151484
	Uganda	0.0672306	0.0790586	0.125297	0.0812982	0.0904606	0.0699776	0.190659	0.136205	0.149006	0.141674	0.336415	0.150249	0.0946371	0.0479892	0.0460431	0.0690914	0.074906	0.0658641	0.0672502	0.0604944	0.0703053	0.111193	0.154186	0.067876	0.0188102	0.0140411		0.0154106	0.0204494	0.0404082	0.121831	0.128171	0.0620079	0.0655259	0.0736068	0.0936416	0.0996597	0.135581	0.0945946	0.191257	0.150744	0.097373	0.101018	0.100481	0.117106	0.125353	0.122089	0.128675
	Kenya	0.0648572	0.0783467	0.125534	0.0809995	0.0910215	0.0711899	0.191318	0.136568	0.149037	0.142965	0.336999	0.153628	0.0954309	0.0457172	0.0461761	0.0724923	0.0798355	0.0712375	0.0742897	0.064544	0.0729204	0.114681	0.153792	0.070916	0.0141276	0.0416674	0.0154106		0.01079	0.0352396	0.130638	0.127422	0.0576175	0.061982	0.0715697	0.0917679	0.0979775	0.134018	0.0959978	0.190882	0.152504	0.0953011	0.0997042	0.0998716	0.116596	0.125543	0.122111	0.129127
	Ethiopia	0.0618496	0.0748499	0.122268	0.0777942	0.0877092	0.0673359	0.187563	0.133399	0.14582	0.140038	0.333557	0.146245	0.0919564	0.0421248	0.0420415	0.0673922	0.073778	0.0649301	0.0676167	0.0633859	0.0725202	0.115267	0.15409	0.0736098	0.0198905	0.045089	0.0204494	0.01079		0.0319779	0.128954	0.123506	0.0542874	0.0575009	0.0682504	0.0886038	0.0945931	0.130675	0.0925846	0.186716	0.149812	0.0922433	0.096437	0.0958458	0.113059	0.122011	0.118192	0.124764
	Egypt	0.0299919	0.0469774	0.0982455	0.0527933	0.0644812	0.0459252	0.162232	0.108635	0.11864	0.115681	0.308625	0.115177	0.069457	0.0164562	0.0217998	0.0529312	0.0602706	0.0539793	0.0583537	0.0460756	0.0647086	0.113519	0.148197	0.0832407	0.031324	0.0621985	0.0404082	0.0352396	0.0319779		0.10734	0.0927911	0.023126	0.0218881	0.0351209	0.0535004	0.0607653	0.0966161	0.062365	0.153912	0.118853	0.0587019	0.0621414	0.0611495	0.0803323	0.0901204	0.0859927	0.0924202
	Boer	0.103879	0.120009	0.159262	0.11928	0.128569	0.122275	0.228206	0.170527	0.184256	0.174702	0.369988	0.196038	0.129857	0.116696	0.116342	0.145049	0.150618	0.14422	0.148334	0.0500139	0.108359	0.159929	0.207525	0.145985	0.114608	0.142328	0.121831	0.130638	0.128954	0.10734		0.169589	0.106677	0.108149	0.10764	0.125152	0.129567	0.164837	0.110115	0.218377	0.17202	0.12263	0.126166	0.123826	0.140396	0.14863	0.147072	0.155121
	Bezoar	0.0752427	0.085835	0.139254	0.0915306	0.103003	0.107621	0.225879	0.151896	0.165667	0.15271	0.448214	0.14155	0.106368	0.104381	0.106548	0.142733	0.150174	0.142235	0.147754	0.105664	0.136102	0.197712	0.238937	0.166793	0.104095	0.150329	0.128171	0.127422	0.123506	0.0927911	0.169589		0.0848384	0.0777141	0.0788971	0.095103	0.102109	0.142952	0.104635	0.206504	0.168151	0.101052	0.105314	0.0989691	0.117186	0.129926	0.124277	0.129201
	Turkey	0.0165677	0.0397162	0.095067	0.0521903	0.0645329	0.0584187	0.161208	0.105885	0.114983	0.112313	0.307084	0.113501	0.0670422	0.0381298	0.0444757	0.0791723	0.0862134	0.0801523	0.0841412	0.0485405	0.0738204	0.12761	0.159783	0.101573	0.0463475	0.0837309	0.0620079	0.0576175	0.0542874	0.023126	0.106677	0.0848384		0.00957466	0.0200926	0.0388283	0.0452892	0.0815234	0.0516062	0.140725	0.108518	0.0446077	0.0475887	0.0460817	0.0672914	0.0778849	0.0738467	0.0819675
	Iran	0.00945075	0.0374615	0.0976998	0.0492599	0.0622488	0.0574492	0.176688	0.108687	0.119597	0.114273	0.383679	0.104121	0.0650844	0.0388991	0.0445175	0.0829066	0.0908923	0.0839516	0.0888676	0.0440682	0.0748089	0.137953	0.176345	0.108181	0.0456266	0.0904247	0.0655259	0.061982	0.0575009	0.0218881	0.108149	0.0777141	0.00957466		0.0117656	0.0300885	0.0358366	0.0765271	0.043996	0.143487	0.107171	0.0291664	0.0352472	0.0339637	0.0563779	0.0694449	0.0620606	0.0695564
	Kazakhstan	0.00841933	0.0409623	0.0950484	0.053916	0.065329	0.0646033	0.1588	0.103266	0.109731	0.109606	0.303021	0.110697	0.0661698	0.0494926	0.0558001	0.0896836	0.0967494	0.091194	0.0954898	0.0507241	0.0788553	0.135105	0.167771	0.111182	0.0547244	0.0945149	0.0736068	0.0715697	0.0682504	0.0351209	0.10764	0.0788971	0.0200926	0.0117656		0.0197348	0.0250773	0.0612692	0.035433	0.116651	0.0920067	0.0325021	0.0336489	0.0289811	0.0509422	0.0632769	0.0581172	0.0650777
	Mongolia	0.0241527	0.063049	0.115016	0.074402	0.0847975	0.0844516	0.180916	0.123919	0.133	0.129718	0.33197	0.137566	0.0856029	0.0699915	0.0756365	0.110058	0.117347	0.111404	0.115474	0.0667967	0.096778	0.15472	0.187418	0.13106	0.0742017	0.114513	0.0936416	0.0917679	0.0886038	0.0535004	0.125152	0.095103	0.0388283	0.0300885	0.0197348		0.0230873	0.0602038	0.0368362	0.109888	0.0936239	0.0419961	0.0427071	0.0336567	0.0572096	0.0704531	0.0639101	0.0710392
	Xinjiang	0.0312191	0.0702521	0.121985	0.0818436	0.0919549	0.09069	0.184089	0.129772	0.137995	0.136454	0.328534	0.144527	0.092434	0.0770998	0.0825364	0.115466	0.122821	0.116954	0.121029	0.0729749	0.102033	0.158773	0.190043	0.136157	0.0809046	0.120483	0.0996597	0.0979775	0.0945931	0.0607653	0.129567	0.102109	0.0452892	0.0358366	0.0250773	0.0230873		0.058843	0.0339858	0.105907	0.0889704	0.0467717	0.0463884	0.0364114	0.059248	0.0724248	0.0652082	0.0711284
	InnerMongolia	0.0671836	0.1082	0.156774	0.116188	0.126603	0.125786	0.22083	0.163108	0.174155	0.1712	0.363093	0.19418	0.127949	0.113789	0.118472	0.149956	0.158347	0.151868	0.156391	0.10863	0.137651	0.193536	0.226161	0.171154	0.116901	0.155892	0.135581	0.134018	0.130675	0.0966161	0.164837	0.142952	0.0815234	0.0765271	0.0612692	0.0602038	0.058843		0.0751117	0.143774	0.132769	0.0840913	0.085216	0.0756512	0.099468	0.112715	0.107298	0.115164
	Shandong	0.0383953	0.0667087	0.114061	0.0747866	0.0835113	0.0830963	0.178093	0.12316	0.133955	0.128364	0.324406	0.136559	0.0844342	0.0756043	0.0785491	0.110924	0.116903	0.111665	0.1158	0.0624257	0.0945557	0.149553	0.186174	0.128155	0.0769714	0.11548	0.0945946	0.0959978	0.0925846	0.062365	0.110115	0.104635	0.0516062	0.043996	0.035433	0.0368362	0.0339858	0.0751117		0.110224	0.0670825	0.0555874	0.0537783	0.045718	0.0603004	0.0698265	0.0628439	0.0650628
	Yunnan	0.124081	0.175118	0.21674	0.175204	0.18453	0.182407	0.292268	0.225542	0.243155	0.230136	0.446289	0.269165	0.186538	0.174373	0.176884	0.207256	0.219723	0.209855	0.214373	0.161885	0.193718	0.252491	0.283715	0.228662	0.173621	0.211988	0.191257	0.190882	0.186716	0.153912	0.218377	0.206504	0.140725	0.143487	0.116651	0.109888	0.105907	0.143774	0.110224		0.162598	0.136706	0.138736	0.121253	0.143722	0.158452	0.138425	0.137349
	Jiangxi	0.0950445	0.129644	0.172908	0.13259	0.140937	0.139967	0.245707	0.183767	0.198038	0.188994	0.407199	0.209465	0.142598	0.134334	0.136225	0.167212	0.175199	0.168186	0.172559	0.120473	0.152616	0.210996	0.245797	0.187789	0.133248	0.172119	0.150744	0.152504	0.149812	0.118853	0.17202	0.168151	0.108518	0.107171	0.0920067	0.0936239	0.0889704	0.132769	0.0670825	0.162598		0.110637	0.110023	0.100154	0.112085	0.119441	0.110304	0.113427
	Pakistan	0.0375315	0.0716315	0.121748	0.0818791	0.0916937	0.0894843	0.18579	0.131563	0.142201	0.13713	0.331381	0.133082	0.092888	0.0745513	0.0808186	0.113768	0.120812	0.115784	0.12037	0.0672517	0.0984317	0.156086	0.189469	0.134175	0.0786736	0.118075	0.097373	0.0953011	0.0922433	0.0587019	0.12263	0.101052	0.0446077	0.0291664	0.0325021	0.0419961	0.0467717	0.0840913	0.0555874	0.136706	0.110637		0.0119996	0.0285514	0.0459586	0.0534663	0.0495308	0.0596614
	India	0.0394566	0.0751628	0.125272	0.0832337	0.0933489	0.0916939	0.192743	0.134837	0.147656	0.139046	0.354334	0.147441	0.0949251	0.0784791	0.0839839	0.117732	0.125202	0.119262	0.124175	0.0684579	0.101246	0.162078	0.199642	0.139571	0.0817485	0.122672	0.101018	0.0997042	0.096437	0.0621414	0.126166	0.105314	0.0475887	0.0352472	0.0336489	0.0427071	0.0463884	0.085216	0.0537783	0.138736	0.110023	0.0119996		0.0250282	0.0356621	0.0400849	0.0388784	0.0516025
	Nepal	0.0350414	0.0723842	0.124514	0.0817511	0.0917915	0.0904391	0.192471	0.133249	0.146249	0.138438	0.360558	0.141993	0.0931602	0.078007	0.0832678	0.11766	0.124659	0.118421	0.123302	0.0670106	0.100129	0.16141	0.197503	0.138439	0.0807341	0.122276	0.100481	0.0998716	0.0958458	0.0611495	0.123826	0.0989691	0.0460817	0.0339637	0.0289811	0.0336567	0.0364114	0.0756512	0.045718	0.121253	0.100154	0.0285514	0.0250282		0.0326178	0.0461838	0.0447473	0.053752
	Bhutan	0.0558526	0.0897127	0.138547	0.0980219	0.106651	0.105712	0.205324	0.148476	0.161465	0.151922	0.365727	0.155352	0.108132	0.0952804	0.0997767	0.132979	0.139703	0.133227	0.137444	0.0824934	0.114908	0.174939	0.212291	0.153219	0.0975846	0.138221	0.117106	0.116596	0.113059	0.0803323	0.140396	0.117186	0.0672914	0.0563779	0.0509422	0.0572096	0.059248	0.099468	0.0603004	0.143722	0.112085	0.0459586	0.0356621	0.0326178		0.0203737	0.0322587	0.040786
	Bangladesh	0.0677954	0.101344	0.146463	0.106626	0.115277	0.113625	0.213636	0.15699	0.171217	0.160111	0.371886	0.174875	0.116722	0.104836	0.109232	0.140959	0.147816	0.141439	0.145267	0.0909311	0.123618	0.183685	0.221113	0.162401	0.105852	0.1458	0.125353	0.125543	0.122011	0.0901204	0.14863	0.129926	0.0778849	0.0694449	0.0632769	0.0704531	0.0724248	0.112715	0.0698265	0.158452	0.119441	0.0534663	0.0400849	0.0461838	0.0203737		0.0271636	0.0362697
	Myanmar	0.062861	0.096157	0.144214	0.102609	0.111554	0.109972	0.214835	0.154513	0.169019	0.157681	0.395171	0.160561	0.112949	0.100492	0.104436	0.137773	0.144863	0.138268	0.142898	0.0866334	0.119608	0.182388	0.222769	0.15893	0.101914	0.144127	0.122089	0.122111	0.118192	0.0859927	0.147072	0.124277	0.0738467	0.0620606	0.0581172	0.0639101	0.0652082	0.107298	0.0628439	0.138425	0.110304	0.0495308	0.0388784	0.0447473	0.0322587	0.0271636		0.0106853
	Myanmar-Shan	0.0696102	0.10216	0.150797	0.107153	0.116617	0.114792	0.228884	0.161373	0.178531	0.164065	0.438724	0.163108	0.118911	0.106567	0.110252	0.144711	0.151453	0.145112	0.150331	0.0929986	0.127285	0.192894	0.235441	0.16746	0.107242	0.151484	0.128675	0.129127	0.124764	0.0924202	0.155121	0.129201	0.0819675	0.0695564	0.0650777	0.0710392	0.0711284	0.115164	0.0650628	0.137349	0.113427	0.0596614	0.0516025	0.053752	0.040786	0.0362697	0.0106853
	Cambodia-P	0.11247	0.144102	0.184764	0.144496	0.15228	0.151401	0.258692	0.195272	0.21232	0.197412	0.420163	0.217407	0.154596	0.147167	0.148472	0.178915	0.187943	0.179649	0.183254	0.132065	0.163376	0.223011	0.262758	0.200801	0.145292	0.185175	0.165275	0.164773	0.160993	0.13149	0.189512	0.179362	0.122153	0.120607	0.109046	0.119136	0.118996	0.160903	0.10835	0.203036	0.15225	0.105944	0.0982545	0.104192	0.0886488	0.0849899	0.0799905	0.0816293
	Cambodia-M	0.312179	0.385703	0.368828	0.330847	0.337473	0.33706	0.493095	0.380328	0.432706	0.385256	0.662288	0.559851	0.339466	0.36329	0.349366	0.365425	0.392496	0.365237	0.368926	0.322162	0.352864	0.410898	0.452692	0.387739	0.334889	0.373498	0.353958	0.356113	0.352031	0.327167	0.377644	0.466637	0.321485	0.402358	0.311806	0.335313	0.321727	0.363436	0.301036	0.424426	0.359378	0.317664	0.332669	0.342501	0.300629	0.284244	0.297935	0.317941
	Laos	0.105646	0.140733	0.182366	0.142983	0.150659	0.148696	0.254459	0.191903	0.209169	0.197128	0.414776	0.218251	0.152807	0.143093	0.145314	0.175896	0.184248	0.176637	0.180483	0.129805	0.161133	0.22117	0.258518	0.197958	0.142836	0.182264	0.161465	0.162597	0.158171	0.128457	0.187041	0.173404	0.11942	0.116173	0.100978	0.102722	0.0993505	0.140962	0.0837194	0.129417	0.119095	0.108593	0.101922	0.0956336	0.0845564	0.0834017	0.0637675	0.046751
	Vietnam	0.118298	0.156161	0.19638	0.156817	0.165098	0.163208	0.26911	0.203436	0.223286	0.211902	0.427931	0.23972	0.166675	0.157193	0.159729	0.18931	0.198597	0.19073	0.194236	0.144735	0.175307	0.234063	0.271135	0.210694	0.157124	0.195825	0.17459	0.17659	0.172275	0.141904	0.202516	0.190487	0.131976	0.13304	0.112939	0.11421	0.108724	0.150906	0.0850386	0.151393	0.111367	0.126152	0.122613	0.114333	0.111419	0.112643	0.0985221	0.0909665
	Philippines	0.117214	0.143454	0.181101	0.144341	0.151171	0.148812	0.243841	0.190081	0.206652	0.192392	0.380533	0.215619	0.152191	0.145356	0.146837	0.174781	0.181992	0.175294	0.1791	0.129917	0.159874	0.21405	0.249974	0.194228	0.143981	0.180258	0.161512	0.162903	0.159565	0.133325	0.181291	0.179372	0.126143	0.122743	0.114853	0.125319	0.125302	0.163609	0.112642	0.205464	0.155757	0.114798	0.106118	0.109144	0.0872905	0.0787252	0.0743475	0.0777398
	Indonesia	0.17971	0.216765	0.244549	0.207465	0.213774	0.212385	0.315345	0.252081	0.275976	0.257388	0.455621	0.303307	0.215042	0.214896	0.213689	0.239068	0.25072	0.239846	0.243262	0.192226	0.222614	0.279346	0.316625	0.259709	0.208022	0.24514	0.226224	0.228017	0.22462	0.196915	0.247281	0.254938	0.189617	0.199189	0.177632	0.190322	0.187124	0.226623	0.172109	0.270626	0.214966	0.174167	0.167501	0.173893	0.142761	0.128102	0.119747	0.123552
	The intensity of the red corresponds to the Fst value, with higher values indicating a deeper red.
[truncated: 6 more columns]

## Sheet: Table S3
Table S3. f4 statistics analysis between ISEA and European/African populations.
O	X	Y	Z	f4	se	z	p
Bezoar	Russia	Philippines	Russia	0.00480812	0.000444237	10.8233	2.67e-27
Bezoar	Russia	Philippines	Romania	-0.000500435	0.000489292	-1.02277	0.306415
Bezoar	Russia	Philippines	Switzerland	-0.000693809	0.000552311	-1.25619	0.209046
Bezoar	Russia	Philippines	Italy	-0.00113664	0.000482823	-2.35416	0.0185644
Bezoar	Russia	Philippines	France	-0.00111561	0.00049615	-2.24853	0.0245426
Bezoar	Russia	Philippines	Spain	-0.000189664	0.000481453	-0.39394	0.693625
Bezoar	Russia	Philippines	Netherlands	-0.00108906	0.000633335	-1.71957	0.0855115
Bezoar	Russia	Philippines	Denmark	-0.000148958	0.000548912	-0.271369	0.786107
Bezoar	Russia	Philippines	Finland	0.000417218	0.000600527	0.694753	0.48721
Bezoar	Russia	Philippines	Ireland	-0.00166031	0.000551098	-3.01273	0.00258906
Bezoar	Russia	Philippines	Iceland	0.000984219	0.000853473	1.15319	0.248832
Bezoar	Russia	Philippines	UK	-0.00192328	0.000703372	-2.73437	0.00624994
Bezoar	Russia	Philippines	Saanen	-0.000737726	0.000491004	-1.50248	0.132972
Bezoar	Russia	Philippines	Tunisia	0.0012207	0.000477108	2.55855	0.010511
Bezoar	Russia	Philippines	Morocco	0.00102671	0.000487171	2.10749	0.0350751
Bezoar	Russia	Philippines	Mali	0.000709331	0.000533209	1.33031	0.183417
Bezoar	Russia	Philippines	BurkinaFaso	0.000470488	0.000545723	0.862137	0.388612
Bezoar	Russia	Philippines	Nigeria	0.00047188	0.000532883	0.885523	0.375875
Bezoar	Russia	Philippines	Cameroon	0.000521264	0.000531441	0.98085	0.326667
Bezoar	Russia	Philippines	SouthAfrica	0.0013665	0.000449338	3.04115	0.00235678
Bezoar	Russia	Philippines	Zimbabwe	0.00117139	0.00049766	2.35381	0.0185823
Bezoar	Russia	Philippines	Mozambique	0.000644265	0.000573547	1.1233	0.26131
Bezoar	Russia	Philippines	Madagascar	0.000951929	0.000628961	1.51349	0.130154
Bezoar	Russia	Philippines	Malawi	0.000424447	0.000544304	0.779798	0.43551
Bezoar	Russia	Philippines	Tanzania	0.000858364	0.000473876	1.81137	0.0700841
Bezoar	Russia	Philippines	Burundi	0.000831355	0.000523546	1.58793	0.112302
Bezoar	Russia	Philippines	Uganda	0.000965599	0.000499978	1.93128	0.0534479
Bezoar	Russia	Philippines	Kenya	0.00111895	0.000510752	2.19078	0.0284677
Bezoar	Russia	Philippines	Ethiopia	0.00119756	0.000504761	2.37253	0.0176666
Bezoar	Russia	Philippines	Egypt	0.00201933	0.000467219	4.32201	1.55e-05
Bezoar	Russia	Philippines	Boer	0.00152487	0.000544555	2.80021	0.00510698
Bezoar	Russia	Philippines	Turkey	0.00300542	0.000453771	6.62322	3.51e-11
Bezoar	Russia	Philippines	Iran	0.00300309	0.000469236	6.39995	1.55e-10
Bezoar	Russia	Philippines	Kazakhstan	0.00344087	0.000435509	7.90079	2.77e-15
Bezoar	Russia	Philippines	Mongolia	0.00321347	0.000445563	7.21217	5.51e-13
Bezoar	Russia	Philippines	Xinjiang	0.00326953	0.000443092	7.37888	1.6e-13
Bezoar	Russia	Philippines	InnerMongolia	0.00333213	0.00050601	6.5851	4.55e-11
Bezoar	Russia	Philippines	Shandong	0.00237278	0.000427462	5.55085	2.84e-08
Bezoar	Russia	Philippines	Yunnan	0.00308617	0.000571844	5.39688	6.78e-08
Bezoar	Russia	Philippines	Jiangxi	0.00187926	0.000497881	3.77452	0.000160314
Bezoar	Russia	Philippines	Pakistan	0.00209983	0.000423947	4.95306	7.31e-07
Bezoar	Russia	Philippines	India	0.00157396	0.000406474	3.87223	0.000107846
Bezoar	Russia	Philippines	Nepal	0.00139781	0.000410629	3.40408	0.000663863
Bezoar	Russia	Philippines	Bhutan	0.000812233	0.000378467	2.14611	0.0318639
Bezoar	Russia	Philippines	Bangladesh	0.000324035	0.00035818	0.904672	0.365639
Bezoar	Russia	Philippines	Myanmar	0.000597183	0.000349531	1.70853	0.0875386
Bezoar	Russia	Philippines	Myanmar-Shan	0.00040052	0.00037629	1.06439	0.287151
Bezoar	Russia	Philippines	Cambodia-P	0.000341624	0.000397163	0.86016	0.389701
Bezoar	Russia	Philippines	Cambodia-M	-0.00071141	0.000577345	-1.23221	0.217871
Bezoar	Russia	Philippines	Laos	0.000798603	0.000393704	2.02843	0.042516
Bezoar	Russia	Philippines	Vietnam	0.00109668	0.000437062	2.50921	0.0121003
Bezoar	Russia	Philippines	Philippines	-3.45e-20	1.48E-16	-0.000233206	0.999814
Bezoar	Russia	Philippines	Indonesia	-0.000531596	0.000306493	-1.73444	0.0828392
Bezoar	Russia	Indonesia	Russia	0.00533972	0.000536062	9.96102	2.26e-23
Bezoar	Russia	Indonesia	Romania	3.12E-05	0.000582373	0.0535063	0.957329
Bezoar	Russia	Indonesia	Switzerland	-0.000162214	0.000628664	-0.258029	0.796385
Bezoar	Russia	Indonesia	Italy	-0.000605049	0.00056943	-1.06255	0.287985
Bezoar	Russia	Indonesia	France	-0.000584012	0.000587358	-0.994302	0.320076
Bezoar	Russia	Indonesia	Spain	0.000341932	0.000568543	0.601417	0.547562
Bezoar	Russia	Indonesia	Netherlands	-0.000557466	0.000705864	-0.789764	0.429665
Bezoar	Russia	Indonesia	Denmark	0.000382638	0.000627224	0.61005	0.541829
Bezoar	Russia	Indonesia	Finland	0.000948813	0.00067724	1.401	0.161214
Bezoar	Russia	Indonesia	Ireland	-0.00112872	0.000633298	-1.78228	0.0747029
Bezoar	Russia	Indonesia	Iceland	0.00151581	0.000914589	1.65737	0.0974441
Bezoar	Russia	Indonesia	UK	-0.00139168	0.00076789	-1.81235	0.0699324
Bezoar	Russia	Indonesia	Saanen	-0.000206131	0.000585223	-0.352226	0.724668
Bezoar	Russia	Indonesia	Tunisia	0.0017523	0.000565261	3.09998	0.00193531
Bezoar	Russia	Indonesia	Morocco	0.0015583	0.000575176	2.70926	0.0067433
Bezoar	Russia	Indonesia	Mali	0.00124093	0.000614682	2.01881	0.0435067
Bezoar	Russia	Indonesia	BurkinaFaso	0.00100208	0.000625983	1.60082	0.109418
Bezoar	Russia	Indonesia	Nigeria	0.00100348	0.000613517	1.63561	0.101921
Bezoar	Russia	Indonesia	Cameroon	0.00105286	0.00060856	1.73008	0.0836152
Bezoar	Russia	Indonesia	SouthAfrica	0.0018981	0.000542383	3.49956	0.000466034
Bezoar	Russia	Indonesia	Zimbabwe	0.00170299	0.000579175	2.94037	0.00327817
Bezoar	Russia	Indonesia	Mozambique	0.00117586	0.000650286	1.80822	0.0705721
Bezoar	Russia	Indonesia	Madagascar	0.00148352	0.000706921	2.09857	0.0358547
Bezoar	Russia	Indonesia	Malawi	0.000956043	0.00062549	1.52847	0.126396
Bezoar	Russia	Indonesia	Tanzania	0.00138996	0.00056418	2.46368	0.0137519
Bezoar	Russia	Indonesia	Burundi	0.00136295	0.000603815	2.25723	0.0239935
Bezoar	Russia	Indonesia	Uganda	0.00149719	0.000585775	2.55592	0.0105907
Bezoar	Russia	Indonesia	Kenya	0.00165054	0.000595319	2.77253	0.0055622
Bezoar	Russia	Indonesia	Ethiopia	0.00172916	0.000593793	2.91206	0.00359058
Bezoar	Russia	Indonesia	Egypt	0.00255092	0.000555647	4.5909	4.41e-06
Bezoar	Russia	Indonesia	Boer	0.00205646	0.000634913	3.23896	0.00119964
Bezoar	Russia	Indonesia	Turkey	0.00353702	0.000541792	6.52837	6.65e-11
Bezoar	Russia	Indonesia	Iran	0.00353468	0.000556025	6.35706	2.06e-10
Bezoar	Russia	Indonesia	Kazakhstan	0.00397246	0.000528714	7.51345	5.76e-14
Bezoar	Russia	Indonesia	Mongolia	0.00374507	0.000533366	7.02158	2.19e-12
Bezoar	Russia	Indonesia	Xinjiang	0.00380112	0.000530735	7.16199	7.95e-13
Bezoar	Russia	Indonesia	InnerMongolia	0.00386372	0.000583402	6.62275	3.53e-11
Bezoar	Russia	Indonesia	Shandong	0.00290438	0.000514719	5.64265	1.67e-08
Bezoar	Russia	Indonesia	Yunnan	0.00361777	0.000637756	5.67265	1.41e-08
Bezoar	Russia	Indonesia	Jiangxi	0.00241086	0.000559079	4.31219	1.62e-05
Bezoar	Russia	Indonesia	Pakistan	0.00263143	0.000501704	5.24499	1.56e-07
Bezoar	Russia	Indonesia	India	0.00210555	0.000477691	4.40778	1.04e-05
Bezoar	Russia	Indonesia	Nepal	0.00192941	0.000488781	3.94739	7.9e-05
Bezoar	Russia	Indonesia	Bhutan	0.00134383	0.000442282	3.0384	0.00237842
Bezoar	Russia	Indonesia	Bangladesh	0.000855631	0.000411162	2.081	0.0374335
Bezoar	Russia	Indonesia	Myanmar	0.00112878	0.000393952	2.86527	0.00416653
Bezoar	Russia	Indonesia	Myanmar-Shan	0.000932116	0.000415378	2.24402	0.0248311
Bezoar	Russia	Indonesia	Cambodia-P	0.000873219	0.00042626	2.04856	0.0405054
Bezoar	Russia	Indonesia	Cambodia-M	-0.000179815	0.000529563	-0.339553	0.734193
Bezoar	Russia	Indonesia	Laos	0.0013302	0.000414324	3.21053	0.00132492
Bezoar	Russia	Indonesia	Vietnam	0.00162827	0.00047243	3.4466	0.000567692
Bezoar	Russia	Indonesia	Philippines	0.000531596	0.000306493	1.73444	0.0828392
Bezoar	Russia	Indonesia	Indonesia	2.14E-19	1.66E-16	0.0012872	0.998973
Bezoar	Romania	Philippines	Russia	0.00240429	0.000463732	5.18465	2.16e-07
Bezoar	Romania	Philippines	Romania	0.0121593	0.000545464	22.2917	4.45e-110
Bezoar	Romania	Philippines	Switzerland	0.0112848	0.000602992	18.7147	3.76e-78
Bezoar	Romania	Philippines	Italy	0.0107347	0.000534938	20.0672	1.43e-89
Bezoar	Romania	Philippines	France	0.010602	0.000548619	19.3249	3.31e-83
Bezoar	Romania	Philippines	Spain	0.00843733	0.000526021	16.0399	6.73e-58
Bezoar	Romania	Philippines	Netherlands	0.00873632	0.000693654	12.5946	2.26e-36
Bezoar	Romania	Philippines	Denmark	0.00983499	0.000584385	16.8297	1.48e-63
Bezoar	Romania	Philippines	Finland	0.00936068	0.000663357	14.1111	3.25e-45
Bezoar	Romania	Philippines	Ireland	0.00986625	0.000613711	16.0764	3.74e-58
Bezoar	Romania	Philippines	Iceland	0.00990148	0.000950333	10.419	2.03e-25
Bezoar	Romania	Philippines	UK	0.0100027	0.000785825	12.7289	4.09e-37
Bezoar	Romania	Philippines	Saanen	0.0104864	0.000538439	19.4755	1.77e-84
Bezoar	Romania	Philippines	Tunisia	0.00432884	0.000519968	8.3252	8.42e-17
Bezoar	Romania	Philippines	Morocco	0.00540374	0.000527051	10.2528	1.15e-24
Bezoar	Romania	Philippines	Mali	0.00448891	0.00057175	7.85118	4.12e-15
Bezoar	Romania	Philippines	BurkinaFaso	0.00424027	0.000587624	7.21596	5.36e-13
Bezoar	Romania	Philippines	Nigeria	0.00412502	0.000577629	7.1413	9.25e-13
Bezoar	Romania	Philippines	Cameroon	0.00385074	0.000572461	6.72664	1.74e-11
Bezoar	Romania	Philippines	SouthAfrica	0.00277807	0.000475993	5.83637	5.34e-09
Bezoar	Romania	Philippines	Zimbabwe	0.00290577	0.000529891	5.48372	4.16e-08
Bezoar	Romania	Philippines	Mozambique	0.00302353	0.000616532	4.90409	9.39e-07
Bezoar	Romania	Philippines	Madagascar	0.0024468	0.000683553	3.57953	0.000344215
Bezoar	Romania	Philippines	Malawi	0.00344634	0.000593752	5.80435	6.46e-09
Bezoar	Romania	Philippines	Tanzania	0.00505082	0.000520222	9.70896	2.76e-22
Bezoar	Romania	Philippines	Burundi	0.00374663	0.000572812	6.54077	6.12e-11
Bezoar	Romania	Philippines	Uganda	0.0034524	0.000541765	6.3725	1.86e-10
Bezoar	Romania	Philippines	Kenya	0.00322732	0.000554109	5.82434	5.73e-09
Bezoar	Romania	Philippines	Ethiopia	0.00326707	0.000558859	5.84597	5.04e-09
Bezoar	Romania	Philippines	Egypt	0.00302374	0.000508537	5.94595	2.75e-09
Bezoar	Romania	Philippines	Boer	0.00349556	0.000572567	6.10507	1.03e-09
Bezoar	Romania	Philippines	Turkey	0.00273298	0.00047542	5.74857	9e-09
Bezoar	Romania	Philippines	Iran	0.00164915	0.000498446	3.30859	0.00093768
Bezoar	Romania	Philippines	Kazakhstan	0.00105498	0.000451139	2.33847	0.0193627
Bezoar	Romania	Philippines	Mongolia	-0.000597152	0.000461929	-1.29274	0.196102
Bezoar	Romania	Philippines	Xinjiang	-0.000676835	0.000463473	-1.46036	0.144192
Bezoar	Romania	Philippines	InnerMongolia	-0.000544768	0.000541444	-1.00614	0.314348
Bezoar	Romania	Philippines	Shandong	0.000926012	0.000439309	2.10788	0.035041
Bezoar	Romania	Philippines	Yunnan	-0.002948	0.000611721	-4.81918	1.44e-06
Bezoar	Romania	Philippines	Jiangxi	-0.000336317	0.000513946	-0.654383	0.512865
Bezoar	Romania	Philippines	Pakistan	-0.000999234	0.000439754	-2.27226	0.0230711
Bezoar	Romania	Philippines	India	-0.00153125	0.000424103	-3.61056	0.00030554
Bezoar	Romania	Philippines	Nepal	-0.00217173	0.000434465	-4.99863	5.77e-07
Bezoar	Romania	Philippines	Bhutan	-0.00203554	0.000408372	-4.98451	6.21e-07
Bezoar	Romania	Philippines	Bangladesh	-0.00210609	0.000372329	-5.65652	1.54e-08
Bezoar	Romania	Philippines	Myanmar	-0.00198181	0.000364368	-5.43902	5.36e-08
Bezoar	Romania	Philippines	Myanmar-Shan	-0.00214814	0.00040847	-5.25898	1.45e-07
Bezoar	Romania	Philippines	Cambodia-P	-0.000908962	0.000424126	-2.14314	0.0321015
Bezoar	Romania	Philippines	Cambodia-M	-3.26e-05	0.000617979	-0.0526961	0.957974
Bezoar	Romania	Philippines	Laos	-0.00157679	0.000421727	-3.7389	0.000184827
Bezoar	Romania	Philippines	Vietnam	-0.00145559	0.000462361	-3.14817	0.00164297
Bezoar	Romania	Philippines	Philippines	-3.15e-23	1.71E-16	-1.85e-07	1
Bezoar	Romania	Philippines	Indonesia	-0.000974674	0.000334902	-2.91033	0.00361047
Bezoar	Romania	Indonesia	Russia	0.00337896	0.000569804	5.93003	3.03e-09
Bezoar	Romania	Indonesia	Romania	0.013134	0.000654811	20.0577	1.73e-89
Bezoar	Romania	Indonesia	Switzerland	0.0122595	0.000698658	17.5472	6.25e-69
Bezoar	Romania	Indonesia	Italy	0.0117094	0.000635296	18.4314	7.36e-76
Bezoar	Romania	Indonesia	France	0.0115767	0.000649906	17.8129	5.61e-71
Bezoar	Romania	Indonesia	Spain	0.009412	0.000622825	15.1118	1.35e-51
Bezoar	Romania	Indonesia	Netherlands	0.009711	0.000769916	12.6131	1.79e-36
Bezoar	Romania	Indonesia	Denmark	0.0108097	0.000671863	16.0891	3.04e-58
Bezoar	Romania	Indonesia	Finland	0.0103354	0.000749148	13.7961	2.69e-43
Bezoar	Romania	Indonesia	Ireland	0.0108409	0.000709522	15.2792	1.05e-52
Bezoar	Romania	Indonesia	Iceland	0.0108762	0.00101336	10.7328	7.14e-27
Bezoar	Romania	Indonesia	UK	0.0109774	0.00085219	12.8814	5.73e-38
Bezoar	Romania	Indonesia	Saanen	0.0114611	0.000639746	17.915	9e-72
Bezoar	Romania	Indonesia	Tunisia	0.00530351	0.000621886	8.52811	1.49e-17
Bezoar	Romania	Indonesia	Morocco	0.00637842	0.000629506	10.1324	3.97e-24
Bezoar	Romania	Indonesia	Mali	0.00546358	0.000665785	8.20622	2.28e-16
Bezoar	Romania	Indonesia	BurkinaFaso	0.00521495	0.000681347	7.65388	1.95e-14
Bezoar	Romania	Indonesia	Nigeria	0.00509969	0.000672723	7.58068	3.44e-14
Bezoar	Romania	Indonesia	Cameroon	0.00482542	0.00066376	7.26982	3.6e-13
Bezoar	Romania	Indonesia	SouthAfrica	0.00375274	0.000578458	6.4875	8.73e-11
Bezoar	Romania	Indonesia	Zimbabwe	0.00388045	0.000619337	6.26549	3.72e-10
Bezoar	Romania	Indonesia	Mozambique	0.00399821	0.000700271	5.70951	1.13e-08
Bezoar	Romania	Indonesia	Madagascar	0.00342147	0.000768745	4.45072	8.56e-06
Bezoar	Romania	Indonesia	Malawi	0.00442101	0.000675279	6.54695	5.87e-11
Bezoar	Romania	Indonesia	Tanzania	0.00602549	0.000623682	9.66116	4.41e-22
Bezoar	Romania	Indonesia	Burundi	0.0047213	0.000663281	7.1181	1.09e-12
Bezoar	Romania	Indonesia	Uganda	0.00442707	0.000640229	6.91482	4.68e-12
Bezoar	Romania	Indonesia	Kenya	0.00420199	0.000653676	6.42825	1.29e-10
Bezoar	Romania	Indonesia	Ethiopia	0.00424175	0.00065922	6.43449	1.24e-10
Bezoar	Romania	Indonesia	Egypt	0.00399841	0.000615832	6.4927	8.43e-11
Bezoar	Romania	Indonesia	Boer	0.00447024	0.000674374	6.62872	3.39e-11
Bezoar	Romania	Indonesia	Turkey	0.00370766	0.000583979	6.34896	2.17e-10
Bezoar	Romania	Indonesia	Iran	0.00262383	0.000605109	4.33612	1.45e-05
Bezoar	Romania	Indonesia	Kazakhstan	0.00202965	0.000565379	3.5899	0.000330811
Bezoar	Romania	Indonesia	Mongolia	0.000377522	0.000563532	0.66992	0.502908
Bezoar	Romania	Indonesia	Xinjiang	0.000297839	0.000564012	0.528071	0.59745
Bezoar	Romania	Indonesia	InnerMongolia	0.000429906	0.000627017	0.685637	0.492942
Bezoar	Romania	Indonesia	Shandong	0.00190069	0.000537207	3.53809	0.000403038
Bezoar	Romania	Indonesia	Yunnan	-0.00197332	0.000677306	-2.91348	0.0035742
Bezoar	Romania	Indonesia	Jiangxi	0.000638357	0.000591948	1.0784	0.280855
Bezoar	Romania	Indonesia	Pakistan	-2.46e-05	0.000540624	-0.0454293	0.963765
Bezoar	Romania	Indonesia	India	-0.000556574	0.000517596	-1.07531	0.282238
Bezoar	Romania	Indonesia	Nepal	-0.00119706	0.000538268	-2.2239	0.0261549
Bezoar	Romania	Indonesia	Bhutan	-0.00106086	0.00048581	-2.18369	0.0289848
Bezoar	Romania	Indonesia	Bangladesh	-0.00113141	0.000448199	-2.52435	0.0115912
Bezoar	Romania	Indonesia	Myanmar	-0.00100713	0.000423002	-2.38091	0.0172698
Bezoar	Romania	Indonesia	Myanmar-Shan	-0.00117346	0.000459047	-2.5563	0.0105792
Bezoar	Romania	Indonesia	Cambodia-P	6.57E-05	0.000458228	0.143404	0.885971
Bezoar	Romania	Indonesia	Cambodia-M	0.000942109	0.000575748	1.63632	0.101772
Bezoar	Romania	Indonesia	Laos	-0.00060212	0.000444802	-1.35368	0.175838
Bezoar	Romania	Indonesia	Vietnam	-0.000480917	0.000509219	-0.94442	0.344955
Bezoar	Romania	Indonesia	Philippines	0.000974674	0.000334902	2.91033	0.00361047
Bezoar	Romania	Indonesia	Indonesia	1.10E-19	1.70E-16	0.000649782	0.999482
Bezoar	Switzerland	Philippines	Russia	0.000696972	0.000542388	1.28501	0.19879
Bezoar	Switzerland	Philippines	Romania	0.00977086	0.000609244	16.0377	6.97e-58
Bezoar	Switzerland	Philippines	Switzerland	0.0353821	0.000713063	49.6199	0
Bezoar	Switzerland	Philippines	Italy	0.0163577	0.000597525	27.3758	5.33e-165
Bezoar	Switzerland	Philippines	France	0.0189208	0.000621817	30.4283	2.32e-203
Bezoar	Switzerland	Philippines	Spain	0.0135601	0.000601996	22.5252	2.35e-112
Bezoar	Switzerland	Philippines	Netherlands	0.0138372	0.000795272	17.3994	8.34e-68
Bezoar	Switzerland	Philippines	Denmark	0.0146226	0.000668198	21.8837	3.71e-106
Bezoar	Switzerland	Philippines	Finland	0.0122602	0.00073847	16.6022	6.72e-62
Bezoar	Switzerland	Philippines	Ireland	0.0172401	0.000692302	24.9025	6.99e-137
Bezoar	Switzerland	Philippines	Iceland	0.0135786	0.00103148	13.1642	1.41e-39
Bezoar	Switzerland	Philippines	UK	0.0171478	0.000882784	19.4247	4.77e-84
Bezoar	Switzerland	Philippines	Saanen	0.0182122	0.000615707	29.5793	2.76e-192
Bezoar	Switzerland	Philippines	Tunisia	0.00372184	0.000590846	6.29918	2.99e-10
Bezoar	Switzerland	Philippines	Morocco	0.00597481	0.000597519	9.99936	1.53e-23
Bezoar	Switzerland	Philippines	Mali	0.00515314	0.000648009	7.95227	1.83e-15
Bezoar	Switzerland	Philippines	BurkinaFaso	0.0052954	0.000664449	7.96961	1.59e-15
Bezoar	Switzerland	Philippines	Nigeria	0.00453427	0.000663499	6.83388	8.26e-12
Bezoar	Switzerland	Philippines	Cameroon	0.00439703	0.00064965	6.7683	1.3e-11
Bezoar	Switzerland	Philippines	SouthAfrica	0.0027862	0.000548363	5.08094	3.76e-07
Bezoar	Switzerland	Philippines	Zimbabwe	0.00331922	0.000605145	5.485	4.13e-08
Bezoar	Switzerland	Philippines	Mozambique	0.00393147	0.000701544	5.60402	2.09e-08
Bezoar	Switzerland	Philippines	Madagascar	0.00235449	0.00078015	3.01799	0.00254454
Bezoar	Switzerland	Philippines	Malawi	0.00438669	0.000674215	6.50636	7.7e-11
Bezoar	Switzerland	Philippines	Tanzania	0.00589256	0.000597006	9.87018	5.61e-23
Bezoar	Switzerland	Philippines	Burundi	0.00348937	0.000657981	5.30314	1.14e-07
Bezoar	Switzerland	Philippines	Uganda	0.00284574	0.000614839	4.62843	3.68e-06
Bezoar	Switzerland	Philippines	Kenya	0.00234134	0.000628046	3.72798	0.000193022
Bezoar	Switzerland	Philippines	Ethiopia	0.0024427	0.000634973	3.84694	0.000119601
Bezoar	Switzerland	Philippines	Egypt	0.00166128	0.000576968	2.87933	0.00398516
Bezoar	Switzerland	Philippines	Boer	0.00382673	0.000642374	5.95717	2.57e-09
Bezoar	Switzerland	Philippines	Turkey	0.000367386	0.000555308	0.661589	0.508234
Bezoar	Switzerland	Philippines	Iran	-0.000866388	0.000569227	-1.52204	0.127998
Bezoar	Switzerland	Philippines	Kazakhstan	-0.00104021	0.000529836	-1.96326	0.0496155
Bezoar	Switzerland	Philippines	Mongolia	-0.00249723	0.000536071	-4.65841	3.19e-06
Bezoar	Switzerland	Philippines	Xinjiang	-0.00290059	0.000540814	-5.36338	8.17e-08
Bezoar	Switzerland	Philippines	InnerMongolia	-0.00281832	0.000628341	-4.48533	7.28e-06
Bezoar	Switzerland	Philippines	Shandong	-3.05e-05	0.000502537	-0.0607712	0.951541
Bezoar	Switzerland	Philippines	Yunnan	-0.00564536	0.000695423	-8.11788	4.74e-16
Bezoar	Switzerland	Philippines	Jiangxi	-0.0013303	0.000597396	-2.22684	0.0259583
Bezoar	Switzerland	Philippines	Pakistan	-0.00239122	0.00051425	-4.64991	3.32e-06
Bezoar	Switzerland	Philippines	India	-0.00307043	0.000495787	-6.19304	5.9e-10
Bezoar	Switzerland	Philippines	Nepal	-0.00397966	0.000511383	-7.78214	7.13e-15
Bezoar	Switzerland	Philippines	Bhutan	-0.00343092	0.000467753	-7.3349	2.22e-13
Bezoar	Switzerland	Philippines	Bangladesh	-0.00301059	0.00043725	-6.88528	5.77e-12
Bezoar	Switzerland	Philippines	Myanmar	-0.0029174	0.000434233	-6.71852	1.84e-11
Bezoar	Switzerland	Philippines	Myanmar-Shan	-0.00287533	0.000454639	-6.32442	2.54e-10
Bezoar	Switzerland	Philippines	Cambodia-P	-0.00180491	0.000473349	-3.81305	0.000137262
Bezoar	Switzerland	Philippines	Cambodia-M	-0.000167489	0.00068961	-0.242875	0.808102
Bezoar	Switzerland	Philippines	Laos	-0.00249245	0.00045467	-5.4819	4.21e-08
Bezoar	Switzerland	Philippines	Vietnam	-0.00278005	0.000523076	-5.31482	1.07e-07
Bezoar	Switzerland	Philippines	Philippines	-3.45e-20	1.72E-16	-0.00020095	0.99984
Bezoar	Switzerland	Philippines	Indonesia	-0.00109537	0.000373544	-2.93237	0.00336389
Bezoar	Switzerland	Indonesia	Russia	0.00179234	0.000653048	2.74458	0.00605887
Bezoar	Switzerland	Indonesia	Romania	0.0108662	0.000721135	15.0682	2.62e-51
Bezoar	Switzerland	Indonesia	Switzerland	0.0364775	0.000811755	44.9366	0
Bezoar	Switzerland	Indonesia	Italy	0.0174531	0.000704433	24.7761	1.62e-135
Bezoar	Switzerland	Indonesia	France	0.0200162	0.000730976	27.3828	4.39e-165
Bezoar	Switzerland	Indonesia	Spain	0.0146554	0.000712417	20.5714	4.95e-94
Bezoar	Switzerland	Indonesia	Netherlands	0.0149326	0.000858899	17.3858	1.06e-67
Bezoar	Switzerland	Indonesia	Denmark	0.015718	0.000763489	20.5871	3.58e-94
Bezoar	Switzerland	Indonesia	Finland	0.0133556	0.000825488	16.179	7.09e-59
Bezoar	Switzerland	Indonesia	Ireland	0.0183354	0.000795938	23.0362	2.02e-117
Bezoar	Switzerland	Indonesia	Iceland	0.014674	0.00109878	13.3548	1.11e-40
Bezoar	Switzerland	Indonesia	UK	0.0182432	0.00095372	19.1284	1.46e-81
Bezoar	Switzerland	Indonesia	Saanen	0.0193075	0.00072343	26.6889	6.33e-157
Bezoar	Switzerland	Indonesia	Tunisia	0.00481721	0.000697828	6.90315	5.09e-12
Bezoar	Switzerland	Indonesia	Morocco	0.00707018	0.00070776	9.98951	1.69e-23
Bezoar	Switzerland	Indonesia	Mali	0.00624851	0.00074234	8.41733	3.85e-17
Bezoar	Switzerland	Indonesia	BurkinaFaso	0.00639077	0.000753885	8.47711	2.31e-17
Bezoar	Switzerland	Indonesia	Nigeria	0.00562964	0.000754332	7.46308	8.45e-14
Bezoar	Switzerland	Indonesia	Cameroon	0.0054924	0.000737535	7.44697	9.55e-14
Bezoar	Switzerland	Indonesia	SouthAfrica	0.00388157	0.000650086	5.97085	2.36e-09
Bezoar	Switzerland	Indonesia	Zimbabwe	0.00441459	0.000697964	6.32495	2.53e-10
Bezoar	Switzerland	Indonesia	Mozambique	0.00502684	0.000787544	6.38293	1.74e-10
Bezoar	Switzerland	Indonesia	Madagascar	0.00344986	0.000859602	4.01332	5.99e-05
Bezoar	Switzerland	Indonesia	Malawi	0.00548205	0.000764338	7.17229	7.38e-13
Bezoar	Switzerland	Indonesia	Tanzania	0.00698793	0.000703103	9.93869	2.83e-23
Bezoar	Switzerland	Indonesia	Burundi	0.00458474	0.000755838	6.06577	1.31e-09
Bezoar	Switzerland	Indonesia	Uganda	0.00394111	0.000716342	5.50172	3.76e-08
Bezoar	Switzerland	Indonesia	Kenya	0.00343671	0.000728038	4.72051	2.35e-06
Bezoar	Switzerland	Indonesia	Ethiopia	0.00353807	0.000740691	4.77672	1.78e-06
Bezoar	Switzerland	Indonesia	Egypt	0.00275665	0.000686141	4.01762	5.88e-05
Bezoar	Switzerland	Indonesia	Boer	0.0049221	0.000745599	6.60153	4.07e-11
Bezoar	Switzerland	Indonesia	Turkey	0.00146276	0.000664394	2.20164	0.0276909
Bezoar	Switzerland	Indonesia	Iran	0.000228981	0.000675809	0.338825	0.734742
Bezoar	Switzerland	Indonesia	Kazakhstan	5.52E-05	0.000646207	0.0853609	0.931974
Bezoar	Switzerland	Indonesia	Mongolia	-0.00140186	0.000644435	-2.17534	0.0296046
Bezoar	Switzerland	Indonesia	Xinjiang	-0.00180522	0.000644787	-2.79972	0.00511475
Bezoar	Switzerland	Indonesia	InnerMongolia	-0.00172295	0.000717114	-2.40261	0.0162784
Bezoar	Switzerland	Indonesia	Shandong	0.00106483	0.000614171	1.73377	0.0829596
Bezoar	Switzerland	Indonesia	Yunnan	-0.00454999	0.000771013	-5.90131	3.61e-09
Bezoar	Switzerland	Indonesia	Jiangxi	-0.000234933	0.000687241	-0.341849	0.732465
Bezoar	Switzerland	Indonesia	Pakistan	-0.00129585	0.000608032	-2.13122	0.0330713
Bezoar	Switzerland	Indonesia	India	-0.00197506	0.000587343	-3.36271	0.000771826
Bezoar	Switzerland	Indonesia	Nepal	-0.00288429	0.000611386	-4.71762	2.39e-06
Bezoar	Switzerland	Indonesia	Bhutan	-0.00233555	0.000548462	-4.25836	2.06e-05
Bezoar	Switzerland	Indonesia	Bangladesh	-0.00191522	0.000510824	-3.74927	0.000177349
Bezoar	Switzerland	Indonesia	Myanmar	-0.00182204	0.000486996	-3.74137	0.000183018
Bezoar	Switzerland	Indonesia	Myanmar-Shan	-0.00177996	0.000517661	-3.43847	0.000585018
Bezoar	Switzerland	Indonesia	Cambodia-P	-0.000709536	0.00051456	-1.37892	0.16792
Bezoar	Switzerland	Indonesia	Cambodia-M	0.00092788	0.000649309	1.42903	0.152996
Bezoar	Switzerland	Indonesia	Laos	-0.00139708	0.000496645	-2.81304	0.00490749
Bezoar	Switzerland	Indonesia	Vietnam	-0.00168468	0.000583967	-2.88489	0.00391546
Bezoar	Switzerland	Indonesia	Philippines	0.00109537	0.000373544	2.93237	0.00336389
Bezoar	Switzerland	Indonesia	Indonesia	-1.24e-19	1.67E-16	-0.000744955	0.999406
Bezoar	Italy	Philippines	Russia	0.00118156	0.000461711	2.5591	0.0104944
Bezoar	Italy	Philippines	Romania	0.0101482	0.00052916	19.178	5.66e-82
Bezoar	Italy	Philippines	Switzerland	0.0172851	0.000593373	29.1303	1.48e-186
Bezoar	Italy	Philippines	Italy	0.0162235	0.000539744	30.0578	1.73e-198
Bezoar	Italy	Philippines	France	0.0161573	0.000548302	29.4679	7.42e-191
Bezoar	Italy	Philippines	Spain	0.0128937	0.000529539	24.3489	5.95e-131
Bezoar	Italy	Philippines	Netherlands	0.0112828	0.000706203	15.9767	1.86e-57
Bezoar	Italy	Philippines	Denmark	0.0120821	0.000593366	20.3619	3.64e-92
Bezoar	Italy	Philippines	Finland	0.00991474	0.000651321	15.2225	2.51e-52
Bezoar	Italy	Philippines	Ireland	0.0139905	0.000618427	22.6228	2.59e-113
Bezoar	Italy	Philippines	Iceland	0.0110221	0.000926361	11.8982	1.21e-32
Bezoar	Italy	Philippines	UK	0.013971	0.000778603	17.9437	5.38e-72
Bezoar	Italy	Philippines	Saanen	0.0147312	0.00053406	27.5834	1.76e-167
Bezoar	Italy	Philippines	Tunisia	0.00553234	0.000510501	10.8371	2.3e-27
Bezoar	Italy	Philippines	Morocco	0.00752356	0.000523281	14.3777	7.15e-47
Bezoar	Italy	Philippines	Mali	0.00669328	0.000574131	11.6581	2.09e-31
Bezoar	Italy	Philippines	BurkinaFaso	0.00651006	0.000589625	11.041	2.42e-28
Bezoar	Italy	Philippines	Nigeria	0.00591053	0.000581839	10.1584	3.04e-24
Bezoar	Italy	Philippines	Cameroon	0.00564556	0.000570861	9.88956	4.62e-23
Bezoar	Italy	Philippines	SouthAfrica	0.00330339	0.00047045	7.02177	2.19e-12
Bezoar	Italy	Philippines	Zimbabwe	0.0037656	0.000521387	7.22227	5.11e-13
Bezoar	Italy	Philippines	Mozambique	0.00441787	0.00060909	7.25323	4.07e-13
Bezoar	Italy	Philippines	Madagascar	0.00331475	0.00068133	4.86512	1.14e-06
Bezoar	Italy	Philippines	Malawi	0.00487742	0.000579819	8.41196	4.03e-17
Bezoar	Italy	Philippines	Tanzania	0.00621653	0.000516807	12.0287	2.51e-33
Bezoar	Italy	Philippines	Burundi	0.0050021	0.00057172	8.74921	2.15e-18
Bezoar	Italy	Philippines	Uganda	0.00428809	0.000535553	8.00684	1.18e-15
Bezoar	Italy	Philippines	Kenya	0.00389362	0.000545446	7.13843	9.44e-13
Bezoar	Italy	Philippines	Ethiopia	0.00401816	0.000546328	7.35485	1.91e-13
Bezoar	Italy	Philippines	Egypt	0.00341436	0.000498436	6.85015	7.38e-12
Bezoar	Italy	Philippines	Boer	0.00421428	0.000567542	7.42549	1.12e-13
Bezoar	Italy	Philippines	Turkey	0.00143212	0.00047346	3.0248	0.00248796
Bezoar	Italy	Philippines	Iran	0.000332721	0.000491315	0.677205	0.498276
Bezoar	Italy	Philippines	Kazakhstan	-0.000399099	0.000447533	-0.891777	0.372512
Bezoar	Italy	Philippines	Mongolia	-0.00202663	0.000464571	-4.36237	1.29e-05
Bezoar	Italy	Philippines	Xinjiang	-0.00222865	0.000457094	-4.87569	1.08e-06
Bezoar	Italy	Philippines	InnerMongolia	-0.00210706	0.000535365	-3.93573	8.29e-05
Bezoar	Italy	Philippines	Shandong	0.000251741	0.000445781	0.564718	0.572266
Bezoar	Italy	Philippines	Yunnan	-0.00451246	0.000615861	-7.32706	2.35e-13
Bezoar	Italy	Philippines	Jiangxi	-0.00113601	0.000517881	-2.19358	0.0282656
Bezoar	Italy	Philippines	Pakistan	-0.00182513	0.000434006	-4.20531	2.61e-05
Bezoar	Italy	Philippines	India	-0.00234936	0.000421473	-5.57416	2.49e-08
Bezoar	Italy	Philippines	Nepal	-0.00323539	0.000431791	-7.49294	6.73e-14
Bezoar	Italy	Philippines	Bhutan	-0.00295371	0.000401396	-7.35859	1.86e-13
Bezoar	Italy	Philippines	Bangladesh	-0.0026944	0.000367451	-7.33268	2.26e-13
Bezoar	Italy	Philippines	Myanmar	-0.00265042	0.000369689	-7.16931	7.54e-13
Bezoar	Italy	Philippines	Myanmar-Shan	-0.00265217	0.000405558	-6.53956	6.17e-11
Bezoar	Italy	Philippines	Cambodia-P	-0.00139661	0.000418667	-3.33586	0.000850369
Bezoar	Italy	Philippines	Cambodia-M	-0.000264505	0.000619263	-0.427129	0.669285
Bezoar	Italy	Philippines	Laos	-0.00237744	0.000413266	-5.7528	8.78e-09
Bezoar	Italy	Philippines	Vietnam	-0.00258035	0.000473358	-5.45116	5e-08
Bezoar	Italy	Philippines	Philippines	6.90E-20	1.71E-16	0.000403338	0.999678
Bezoar	Italy	Philippines	Indonesia	-0.00120539	0.000327235	-3.68358	0.000229983
Bezoar	Italy	Indonesia	Russia	0.00238696	0.00056619	4.21583	2.49e-05
Bezoar	Italy	Indonesia	Romania	0.0113536	0.000632328	17.9552	4.37e-72
Bezoar	Italy	Indonesia	Switzerland	0.0184905	0.000684941	26.9958	1.66e-160
Bezoar	Italy	Indonesia	Italy	0.0174289	0.000635642	27.4194	1.61e-165
Bezoar	Italy	Indonesia	France	0.0173627	0.00064612	26.8723	4.63e-159
Bezoar	Italy	Indonesia	Spain	0.0140991	0.000631904	22.3121	2.82e-110
Bezoar	Italy	Indonesia	Netherlands	0.0124882	0.00077422	16.13	1.57e-58
Bezoar	Italy	Indonesia	Denmark	0.0132875	0.000670565	19.8153	2.2e-87
Bezoar	Italy	Indonesia	Finland	0.0111201	0.000738464	15.0585	3.04e-51
Bezoar	Italy	Indonesia	Ireland	0.0151959	0.00071062	21.3841	1.88e-101
Bezoar	Italy	Indonesia	Iceland	0.0122275	0.000992293	12.3224	6.86e-35
Bezoar	Italy	Indonesia	UK	0.0151764	0.000847312	17.9112	9.64e-72
Bezoar	Italy	Indonesia	Saanen	0.0159366	0.000632817	25.1836	6.07e-140
Bezoar	Italy	Indonesia	Tunisia	0.00673774	0.000616927	10.9215	9.1e-28
Bezoar	Italy	Indonesia	Morocco	0.00872896	0.000626257	13.9383	3.71e-44
Bezoar	Italy	Indonesia	Mali	0.00789868	0.000667902	11.8261	2.86e-32
Bezoar	Italy	Indonesia	BurkinaFaso	0.00771546	0.000679895	11.348	7.59e-30
Bezoar	Italy	Indonesia	Nigeria	0.00711593	0.000672881	10.5753	3.88e-26
Bezoar	Italy	Indonesia	Cameroon	0.00685096	0.000658902	10.3975	2.54e-25
Bezoar	Italy	Indonesia	SouthAfrica	0.00450879	0.000574791	7.84422	4.36e-15
Bezoar	Italy	Indonesia	Zimbabwe	0.00497099	0.000611743	8.12595	4.44e-16
Bezoar	Italy	Indonesia	Mozambique	0.00562327	0.000692835	8.11631	4.81e-16
Bezoar	Italy	Indonesia	Madagascar	0.00452015	0.00076203	5.93171	3e-09
Bezoar	Italy	Indonesia	Malawi	0.00608282	0.000666306	9.12916	6.9e-20
Bezoar	Italy	Indonesia	Tanzania	0.00742193	0.000618433	12.0012	3.5e-33
Bezoar	Italy	Indonesia	Burundi	0.00620749	0.000661229	9.38781	6.13e-21
Bezoar	Italy	Indonesia	Uganda	0.00549348	0.000632763	8.68173	3.9e-18
Bezoar	Italy	Indonesia	Kenya	0.00509902	0.000643027	7.92971	2.2e-15
Bezoar	Italy	Indonesia	Ethiopia	0.00522356	0.000646731	8.07687	6.65e-16
Bezoar	Italy	Indonesia	Egypt	0.00461976	0.000604901	7.63721	2.22e-14
Bezoar	Italy	Indonesia	Boer	0.00541967	0.000668606	8.10593	5.23e-16
Bezoar	Italy	Indonesia	Turkey	0.00263752	0.000583471	4.52039	6.17e-06
Bezoar	Italy	Indonesia	Iran	0.00153812	0.000594901	2.5855	0.00972383
Bezoar	Italy	Indonesia	Kazakhstan	0.000806295	0.000561701	1.43545	0.151158
Bezoar	Italy	Indonesia	Mongolia	-0.000821233	0.000562138	-1.46091	0.14404
Bezoar	Italy	Indonesia	Xinjiang	-0.00102326	0.000557454	-1.83559	0.0664186
Bezoar	Italy	Indonesia	InnerMongolia	-0.00090166	0.00062683	-1.43845	0.150308
Bezoar	Italy	Indonesia	Shandong	0.00145714	0.000543142	2.68279	0.00730115
Bezoar	Italy	Indonesia	Yunnan	-0.00330706	0.000689408	-4.79696	1.61e-06
Bezoar	Italy	Indonesia	Jiangxi	6.94E-05	0.000598822	0.115862	0.907762
Bezoar	Italy	Indonesia	Pakistan	-0.000619736	0.000527645	-1.17453	0.240182
Bezoar	Italy	Indonesia	India	-0.00114396	0.000510715	-2.23992	0.0250958
Bezoar	Italy	Indonesia	Nepal	-0.00202999	0.000532045	-3.81545	0.000135934
Bezoar	Italy	Indonesia	Bhutan	-0.00174832	0.000479726	-3.64441	0.000268005
Bezoar	Italy	Indonesia	Bangladesh	-0.001489	0.000441435	-3.3731	0.000743265
Bezoar	Italy	Indonesia	Myanmar	-0.00144502	0.000424571	-3.40349	0.000665309
Bezoar	Italy	Indonesia	Myanmar-Shan	-0.00144677	0.000457824	-3.16011	0.00157708
Bezoar	Italy	Indonesia	Cambodia-P	-0.000191219	0.000452648	-0.422444	0.672701
Bezoar	Italy	Indonesia	Cambodia-M	0.00094089	0.000580536	1.62073	0.105076
Bezoar	Italy	Indonesia	Laos	-0.00117204	0.000441313	-2.65581	0.00791186
Bezoar	Italy	Indonesia	Vietnam	-0.00137496	0.000525852	-2.61473	0.00892992
Bezoar	Italy	Indonesia	Philippines	0.00120539	0.000327235	3.68358	0.000229983
Bezoar	Italy	Indonesia	Indonesia	7.58E-20	1.71E-16	0.000442144	0.999647
Bezoar	France	Philippines	Russia	0.00012281	0.0004855	0.252955	0.800303
Bezoar	France	Philippines	Romania	0.00893572	0.000552955	16.1599	9.67e-59
Bezoar	France	Philippines	Switzerland	0.0187685	0.000619051	30.3181	6.62e-202
Bezoar	France	Philippines	Italy	0.0150775	0.000547966	27.5155	1.15e-166
Bezoar	France	Philippines	France	0.0206679	0.000578258	35.7417	8.91e-280
Bezoar	France	Philippines	Spain	0.0150515	0.000548765	27.4279	1.27e-165
Bezoar	France	Philippines	Netherlands	0.0123403	0.000727846	16.9546	1.78e-64
Bezoar	France	Philippines	Denmark	0.012978	0.000608258	21.3364	5.21e-101
Bezoar	France	Philippines	Finland	0.0103849	0.000670897	15.4791	4.8e-54
Bezoar	France	Philippines	Ireland	0.0164666	0.000637168	25.8435	2.88e-147
Bezoar	France	Philippines	Iceland	0.011588	0.000972074	11.9209	9.21e-33
Bezoar	France	Philippines	UK	0.016562	0.000806094	20.546	8.35e-94
Bezoar	France	Philippines	Saanen	0.0161566	0.000553652	29.1818	3.3e-187
Bezoar	France	Philippines	Tunisia	0.00478877	0.000535195	8.94772	3.63e-19
Bezoar	France	Philippines	Morocco	0.00734632	0.000545243	13.4735	2.24e-41
Bezoar	France	Philippines	Mali	0.00702043	0.000596059	11.7781	5.06e-32
Bezoar	France	Philippines	BurkinaFaso	0.00700994	0.000611014	11.4726	1.81e-30
Bezoar	France	Philippines	Nigeria	0.00634904	0.000610378	10.4018	2.43e-25
Bezoar	France	Philippines	Cameroon	0.00587804	0.000596756	9.84999	6.86e-23
Bezoar	France	Philippines	SouthAfrica	0.00277958	0.000495133	5.61379	1.98e-08
Bezoar	France	Philippines	Zimbabwe	0.00352719	0.000545204	6.46948	9.83e-11
Bezoar	France	Philippines	Mozambique	0.00437286	0.000635144	6.88484	5.79e-12
Bezoar	France	Philippines	Madagascar	0.00274923	0.00070384	3.90605	9.38e-05
Bezoar	France	Philippines	Malawi	0.00484743	0.000601892	8.05366	8.04e-16
Bezoar	France	Philippines	Tanzania	0.00579364	0.000535545	10.8182	2.82e-27
Bezoar	France	Philippines	Burundi	0.00452285	0.000594056	7.61352	2.67e-14
Bezoar	France	Philippines	Uganda	0.00367706	0.000554479	6.63156	3.32e-11
Bezoar	France	Philippines	Kenya	0.00306259	0.000563131	5.4385	5.37e-08
Bezoar	France	Philippines	Ethiopia	0.00321178	0.000564207	5.69256	1.25e-08
Bezoar	France	Philippines	Egypt	0.00222741	0.000520374	4.2804	1.87e-05
Bezoar	France	Philippines	Boer	0.00353117	0.000579413	6.0944	1.1e-09
Bezoar	France	Philippines	Turkey	0.000139085	0.000493305	0.281944	0.777986
Bezoar	France	Philippines	Iran	-0.00101166	0.000513686	-1.96942	0.0489047
Bezoar	France	Philippines	Kazakhstan	-0.00152147	0.000475317	-3.20097	0.00136968
Bezoar	France	Philippines	Mongolia	-0.00296339	0.000486125	-6.09595	1.09e-09
Bezoar	France	Philippines	Xinjiang	-0.00314956	0.000486052	-6.47988	9.18e-11
Bezoar	France	Philippines	InnerMongolia	-0.00318139	0.000564679	-5.63397	1.76e-08
Bezoar	France	Philippines	Shandong	-0.000266533	0.000460667	-0.578579	0.562873
Bezoar	France	Philippines	Yunnan	-0.00546834	0.00063751	-8.57765	9.68e-18
Bezoar	France	Philippines	Jiangxi	-0.00165843	0.000542325	-3.058	0.00222819
Bezoar	France	Philippines	Pakistan	-0.00254676	0.000460245	-5.5335	3.14e-08
Bezoar	France	Philippines	India	-0.00319137	0.000437743	-7.29052	3.09e-13
Bezoar	France	Philippines	Nepal	-0.00404849	0.000455853	-8.88112	6.62e-19
Bezoar	France	Philippines	Bhutan	-0.00344059	0.000421458	-8.16354	3.25e-16
Bezoar	France	Philippines	Bangladesh	-0.00314048	0.000386993	-8.11508	4.85e-16
Bezoar	France	Philippines	Myanmar	-0.00318436	0.000386483	-8.23932	1.73e-16
Bezoar	France	Philippines	Myanmar-Shan	-0.00328982	0.000421684	-7.80161	6.11e-15
Bezoar	France	Philippines	Cambodia-P	-0.00177219	0.000436765	-4.05753	4.96e-05
Bezoar	France	Philippines	Cambodia-M	-0.00057706	0.000636604	-0.906466	0.364689
Bezoar	France	Philippines	Laos	-0.00279041	0.000431165	-6.47179	9.69e-11
Bezoar	France	Philippines	Vietnam	-0.00312228	0.000488725	-6.38861	1.67e-10
Bezoar	France	Philippines	Philippines	2.55E-19	1.67E-16	0.00153159	0.998778
Bezoar	France	Philippines	Indonesia	-0.00112514	0.000338188	-3.32696	0.000877978
Bezoar	France	Indonesia	Russia	0.00124795	0.0005889	2.11912	0.0340807
Bezoar	France	Indonesia	Romania	0.0100609	0.000652562	15.4175	1.25e-53
Bezoar	France	Indonesia	Switzerland	0.0198936	0.000713195	27.8936	3.19e-171
Bezoar	France	Indonesia	Italy	0.0162027	0.000643673	25.1722	8.07e-140
Bezoar	France	Indonesia	France	0.0217931	0.000674438	32.3129	4.61e-229
Bezoar	France	Indonesia	Spain	0.0161766	0.000643557	25.1363	2e-139
Bezoar	France	Indonesia	Netherlands	0.0134655	0.000795766	16.9214	3.13e-64
Bezoar	France	Indonesia	Denmark	0.0141032	0.000686587	20.541	9.26e-94
Bezoar	France	Indonesia	Finland	0.01151	0.00075479	15.2493	1.66e-52
Bezoar	France	Indonesia	Ireland	0.0175918	0.000724781	24.2719	3.89e-130
Bezoar	France	Indonesia	Iceland	0.0127132	0.00103646	12.2659	1.38e-34
Bezoar	France	Indonesia	UK	0.0176872	0.000873333	20.2525	3.38e-91
Bezoar	France	Indonesia	Saanen	0.0172817	0.000650519	26.566	1.68e-155
Bezoar	France	Indonesia	Tunisia	0.00591391	0.000633478	9.33561	1e-20
Bezoar	France	Indonesia	Morocco	0.00847146	0.000644769	13.1388	1.97e-39
Bezoar	France	Indonesia	Mali	0.00814557	0.000687521	11.8477	2.21e-32
Bezoar	France	Indonesia	BurkinaFaso	0.00813508	0.000697774	11.6586	2.07e-31
Bezoar	France	Indonesia	Nigeria	0.00747418	0.000699917	10.6787	1.28e-26
Bezoar	France	Indonesia	Cameroon	0.00700318	0.00068	10.2988	7.13e-25
Bezoar	France	Indonesia	SouthAfrica	0.00390471	0.00059426	6.57072	5.01e-11
Bezoar	France	Indonesia	Zimbabwe	0.00465233	0.000633781	7.3406	2.13e-13
Bezoar	France	Indonesia	Mozambique	0.005498	0.000716154	7.67712	1.63e-14
Bezoar	France	Indonesia	Madagascar	0.00387437	0.000781803	4.95569	7.21e-07
Bezoar	France	Indonesia	Malawi	0.00597257	0.000683206	8.74198	2.29e-18
Bezoar	France	Indonesia	Tanzania	0.00691878	0.000631444	10.9571	6.15e-28
Bezoar	France	Indonesia	Burundi	0.00564799	0.00067866	8.32227	8.63e-17
Bezoar	France	Indonesia	Uganda	0.0048022	0.000647156	7.42046	1.17e-13
Bezoar	France	Indonesia	Kenya	0.00418772	0.000654329	6.40003	1.55e-10
Bezoar	France	Indonesia	Ethiopia	0.00433692	0.000658538	6.58567	4.53e-11
Bezoar	France	Indonesia	Egypt	0.00335255	0.000622737	5.38357	7.3e-08
Bezoar	France	Indonesia	Boer	0.00465631	0.000680481	6.84268	7.77e-12
Bezoar	France	Indonesia	Turkey	0.00126422	0.000599622	2.10837	0.0349992
Bezoar	France	Indonesia	Iran	0.000113474	0.000610145	0.185979	0.852461
Bezoar	France	Indonesia	Kazakhstan	-0.000396334	0.000585787	-0.676584	0.49867
Bezoar	France	Indonesia	Mongolia	-0.00183825	0.000582267	-3.15706	0.00159366
Bezoar	France	Indonesia	Xinjiang	-0.00202442	0.000581629	-3.48061	0.000500275
Bezoar	France	Indonesia	InnerMongolia	-0.00205625	0.000653228	-3.14783	0.00164489
Bezoar	France	Indonesia	Shandong	0.000858605	0.000555012	1.547	0.121862
Bezoar	France	Indonesia	Yunnan	-0.0043432	0.000707246	-6.141	8.2e-10
Bezoar	France	Indonesia	Jiangxi	-0.000533291	0.000618011	-0.862915	0.388184
Bezoar	France	Indonesia	Pakistan	-0.00142163	0.000550816	-2.58094	0.00985303
Bezoar	France	Indonesia	India	-0.00206623	0.000527499	-3.91703	8.96e-05
Bezoar	France	Indonesia	Nepal	-0.00292335	0.00054998	-5.31537	1.06e-07
Bezoar	France	Indonesia	Bhutan	-0.00231545	0.000499786	-4.63288	3.61e-06
Bezoar	France	Indonesia	Bangladesh	-0.00201534	0.000459183	-4.38898	1.14e-05
Bezoar	France	Indonesia	Myanmar	-0.00205922	0.000435287	-4.73072	2.24e-06
Bezoar	France	Indonesia	Myanmar-Shan	-0.00216468	0.000469966	-4.60604	4.1e-06
Bezoar	France	Indonesia	Cambodia-P	-0.000647051	0.000467879	-1.38295	0.166681
Bezoar	France	Indonesia	Cambodia-M	0.000548078	0.000596724	0.918478	0.358369
Bezoar	France	Indonesia	Laos	-0.00166527	0.000451484	-3.68845	0.000225629
Bezoar	France	Indonesia	Vietnam	-0.00199714	0.000538652	-3.70766	0.00020918
Bezoar	France	Indonesia	Philippines	0.00112514	0.000338188	3.32696	0.000877978
Bezoar	France	Indonesia	Indonesia	-5.52e-20	1.67E-16	-0.000329566	0.999737
Bezoar	Spain	Philippines	Russia	-0.000531797	0.000488795	-1.08798	0.276606
Bezoar	Spain	Philippines	Romania	0.00519047	0.000545618	9.51302	1.85e-21
Bezoar	Spain	Philippines	Switzerland	0.0118271	0.000615381	19.2192	2.56e-82
Bezoar	Spain	Philippines	Italy	0.0102334	0.00054165	18.893	1.3e-79
Bezoar	Spain	Philippines	France	0.0134709	0.000565294	23.83	1.63e-125
Bezoar	Spain	Philippines	Spain	0.0210324	0.00055899	37.6256	8.18649438739905e-310
Bezoar	Spain	Philippines	Netherlands	0.0080739	0.000732214	11.0267	2.84e-28
Bezoar	Spain	Philippines	Denmark	0.00805293	0.000615902	13.075	4.57e-39
Bezoar	Spain	Philippines	Finland	0.00470274	0.000672889	6.98889	2.77e-12
Bezoar	Spain	Philippines	Ireland	0.0100796	0.000637072	15.8218	2.2e-56
Bezoar	Spain	Philippines	Iceland	0.00626881	0.000982986	6.37731	1.8e-10
Bezoar	Spain	Philippines	UK	0.0104132	0.000817337	12.7404	3.52e-37
Bezoar	Spain	Philippines	Saanen	0.0105706	0.000545443	19.3799	1.14e-83
Bezoar	Spain	Philippines	Tunisia	0.0102597	0.000542907	18.8976	1.19e-79
Bezoar	Spain	Philippines	Morocco	0.0144116	0.000558791	25.7907	1.13e-146
Bezoar	Spain	Philippines	Mali	0.016448	0.000613319	26.8181	1.99e-158
Bezoar	Spain	Philippines	BurkinaFaso	0.0165217	0.000626742	26.3612	3.82e-153
Bezoar	Spain	Philippines	Nigeria	0.0153212	0.000620293	24.6999	1.07e-134
Bezoar	Spain	Philippines	Cameroon	0.0145699	0.000612668	23.781	5.25e-125
Bezoar	Spain	Philippines	SouthAfrica	0.00513025	0.000496683	10.329	5.21e-25
Bezoar	Spain	Philippines	Zimbabwe	0.00709844	0.00054383	13.0527	6.14e-39
Bezoar	Spain	Philippines	Mozambique	0.00884539	0.000630913	14.02	1.18e-44
Bezoar	Spain	Philippines	Madagascar	0.00617049	0.000709213	8.70048	3.3e-18
Bezoar	Spain	Philippines	Malawi	0.00922452	0.000593541	15.5415	1.82e-54
Bezoar	Spain	Philippines	Tanzania	0.00785506	0.000533662	14.7192	4.86e-49
Bezoar	Spain	Philippines	Burundi	0.00916218	0.000595459	15.3868	2.01e-53
Bezoar	Spain	Philippines	Uganda	0.00835797	0.000562315	14.8635	5.69e-50
Bezoar	Spain	Philippines	Kenya	0.00762874	0.000563953	13.5273	1.08e-41
Bezoar	Spain	Philippines	Ethiopia	0.00794017	0.000570805	13.9105	5.47e-44
Bezoar	Spain	Philippines	Egypt	0.00620585	0.00052247	11.8779	1.54e-32
Bezoar	Spain	Philippines	Boer	0.00474469	0.000583756	8.12786	4.37e-16
Bezoar	Spain	Philippines	Turkey	0.0011041	0.000500297	2.20688	0.0273225
Bezoar	Spain	Philippines	Iran	-0.000328271	0.000521701	-0.629233	0.529197
Bezoar	Spain	Philippines	Kazakhstan	-0.00187214	0.00047938	-3.90533	9.41e-05
Bezoar	Spain	Philippines	Mongolia	-0.00335353	0.000496229	-6.75803	1.4e-11
Bezoar	Spain	Philippines	Xinjiang	-0.00322228	0.000493491	-6.52956	6.6e-11
Bezoar	Spain	Philippines	InnerMongolia	-0.00345181	0.000571252	-6.04253	1.52e-09
Bezoar	Spain	Philippines	Shandong	-0.000544589	0.000467284	-1.16543	0.243844
Bezoar	Spain	Philippines	Yunnan	-0.00511329	0.000641946	-7.96529	1.65e-15
Bezoar	Spain	Philippines	Jiangxi	-0.0017238	0.000540386	-3.18993	0.00142306
Bezoar	Spain	Philippines	Pakistan	-0.0025049	0.000462954	-5.4107	6.28e-08
Bezoar	Spain	Philippines	India	-0.00322778	0.000448552	-7.19601	6.2e-13
Bezoar	Spain	Philippines	Nepal	-0.00416431	0.000461209	-9.02911	1.73e-19
Bezoar	Spain	Philippines	Bhutan	-0.0037339	0.000424091	-8.80447	1.31e-18
Bezoar	Spain	Philippines	Bangladesh	-0.0032519	0.000386309	-8.41788	3.83e-17
Bezoar	Spain	Philippines	Myanmar	-0.00331936	0.000387441	-8.5674	1.06e-17
Bezoar	Spain	Philippines	Myanmar-Shan	-0.00319768	0.000421082	-7.59396	3.1e-14
Bezoar	Spain	Philippines	Cambodia-P	-0.00192635	0.000446903	-4.31044	1.63e-05
Bezoar	Spain	Philippines	Cambodia-M	-0.000455522	0.000651729	-0.698943	0.484588
Bezoar	Spain	Philippines	Laos	-0.00256997	0.000435908	-5.89566	3.73e-09
Bezoar	Spain	Philippines	Vietnam	-0.00291626	0.000498496	-5.85012	4.91e-09
Bezoar	Spain	Philippines	Philippines	1.86E-19	1.66E-16	0.00112511	0.999102
Bezoar	Spain	Philippines	Indonesia	-0.00118487	0.000334016	-3.54734	0.000389141
Bezoar	Spain	Indonesia	Russia	0.000653073	0.000584692	1.11695	0.264014
Bezoar	Spain	Indonesia	Romania	0.00637534	0.000638859	9.97926	1.88e-23
Bezoar	Spain	Indonesia	Switzerland	0.013012	0.00070583	18.435	6.88e-76
Bezoar	Spain	Indonesia	Italy	0.0114182	0.000637623	17.9075	1.03e-71
Bezoar	Spain	Indonesia	France	0.0146558	0.00065518	22.3692	7.86e-111
Bezoar	Spain	Indonesia	Spain	0.0222172	0.000650124	34.1739	5.91e-256
Bezoar	Spain	Indonesia	Netherlands	0.00925877	0.000794795	11.6492	2.31e-31
Bezoar	Spain	Indonesia	Denmark	0.0092378	0.000694225	13.3066	2.12e-40
Bezoar	Spain	Indonesia	Finland	0.00588761	0.00075518	7.7963	6.37e-15
Bezoar	Spain	Indonesia	Ireland	0.0112645	0.000720649	15.631	4.48e-55
Bezoar	Spain	Indonesia	Iceland	0.00745368	0.00104602	7.12575	1.04e-12
Bezoar	Spain	Indonesia	UK	0.0115981	0.000876334	13.2348	5.53e-40
Bezoar	Spain	Indonesia	Saanen	0.0117555	0.000638653	18.4067	1.16e-75
Bezoar	Spain	Indonesia	Tunisia	0.0114445	0.000638585	17.9217	7.98e-72
Bezoar	Spain	Indonesia	Morocco	0.0155965	0.000654311	23.8365	1.4e-125
Bezoar	Spain	Indonesia	Mali	0.0176329	0.000700093	25.1865	5.63e-140
Bezoar	Spain	Indonesia	BurkinaFaso	0.0177066	0.000710848	24.9091	5.93e-137
Bezoar	Spain	Indonesia	Nigeria	0.0165061	0.000706507	23.3629	1.02e-120
Bezoar	Spain	Indonesia	Cameroon	0.0157548	0.000694717	22.678	7.39e-114
Bezoar	Spain	Indonesia	SouthAfrica	0.00631511	0.000593905	10.6332	2.09e-26
Bezoar	Spain	Indonesia	Zimbabwe	0.00828331	0.000626566	13.2202	6.71e-40
Bezoar	Spain	Indonesia	Mozambique	0.0100303	0.000709463	14.1378	2.22e-45
Bezoar	Spain	Indonesia	Madagascar	0.00735536	0.000791446	9.29358	1.49e-20
Bezoar	Spain	Indonesia	Malawi	0.0104094	0.000673116	15.4645	6.03e-54
Bezoar	Spain	Indonesia	Tanzania	0.00903993	0.000631972	14.3043	2.06e-46
Bezoar	Spain	Indonesia	Burundi	0.0103471	0.000682885	15.152	7.35e-52
Bezoar	Spain	Indonesia	Uganda	0.00954284	0.000654116	14.5889	3.3e-48
Bezoar	Spain	Indonesia	Kenya	0.00881361	0.000658272	13.389	7.01e-41
Bezoar	Spain	Indonesia	Ethiopia	0.00912504	0.000666344	13.6942	1.1e-42
Bezoar	Spain	Indonesia	Egypt	0.00739072	0.00062104	11.9006	1.18e-32
Bezoar	Spain	Indonesia	Boer	0.00592956	0.000675813	8.77397	1.72e-18
Bezoar	Spain	Indonesia	Turkey	0.00228897	0.000601019	3.80848	0.000139826
Bezoar	Spain	Indonesia	Iran	0.000856599	0.000615055	1.39272	0.163705
Bezoar	Spain	Indonesia	Kazakhstan	-0.000687268	0.000583279	-1.17828	0.238684
Bezoar	Spain	Indonesia	Mongolia	-0.00216866	0.000586212	-3.69944	0.000216074
Bezoar	Spain	Indonesia	Xinjiang	-0.00203741	0.00058427	-3.4871	0.000488281
Bezoar	Spain	Indonesia	InnerMongolia	-0.00226694	0.000652225	-3.4757	0.000509519
Bezoar	Spain	Indonesia	Shandong	0.000640281	0.000561982	1.13933	0.254566
Bezoar	Spain	Indonesia	Yunnan	-0.00392842	0.000705694	-5.56675	2.6e-08
Bezoar	Spain	Indonesia	Jiangxi	-0.000538926	0.000615995	-0.874886	0.381636
Bezoar	Spain	Indonesia	Pakistan	-0.00132003	0.000551744	-2.39247	0.0167352
Bezoar	Spain	Indonesia	India	-0.00204291	0.000534345	-3.82321	0.000131727
Bezoar	Spain	Indonesia	Nepal	-0.00297944	0.000551372	-5.40368	6.53e-08
Bezoar	Spain	Indonesia	Bhutan	-0.00254903	0.000509217	-5.00578	5.56e-07
Bezoar	Spain	Indonesia	Bangladesh	-0.00206703	0.000463336	-4.4612	8.15e-06
Bezoar	Spain	Indonesia	Myanmar	-0.00213449	0.000441898	-4.83029	1.36e-06
Bezoar	Spain	Indonesia	Myanmar-Shan	-0.00201281	0.000468854	-4.29304	1.76e-05
Bezoar	Spain	Indonesia	Cambodia-P	-0.000741479	0.000471273	-1.57335	0.115637
Bezoar	Spain	Indonesia	Cambodia-M	0.000729348	0.00060028	1.21501	0.224361
Bezoar	Spain	Indonesia	Laos	-0.0013851	0.000457768	-3.02576	0.00248011
Bezoar	Spain	Indonesia	Vietnam	-0.00173139	0.00054194	-3.1948	0.00139929
Bezoar	Spain	Indonesia	Philippines	0.00118487	0.000334016	3.54734	0.000389141
Bezoar	Spain	Indonesia	Indonesia	2.34E-19	1.67E-16	0.00140131	0.998882
Bezoar	Netherlands	Philippines	Russia	-0.000870099	0.000633667	-1.37312	0.169716
Bezoar	Netherlands	Philippines	Romania	0.00605056	0.000729361	8.2957	1.08e-16
Bezoar	Netherlands	Philippines	Switzerland	0.0126654	0.000790173	16.0287	8.06e-58
Bezoar	Netherlands	Philippines	Italy	0.00918356	0.00071233	12.8923	4.97e-38
Bezoar	Netherlands	Philippines	France	0.0113209	0.000725645	15.6011	7.15e-55
Bezoar	Netherlands	Philippines	Spain	0.00863499	0.000710325	12.1564	5.31e-34
Bezoar	Netherlands	Philippines	Netherlands	0.0682764	0.00123482	55.2926	0
Bezoar	Netherlands	Philippines	Denmark	0.0128838	0.000809443	15.9169	4.84e-57
Bezoar	Netherlands	Philippines	Finland	0.0144478	0.000878591	16.4443	9.21e-61
Bezoar	Netherlands	Philippines	Ireland	0.012309	0.000832534	14.7849	1.83e-49
Bezoar	Netherlands	Philippines	Iceland	0.0170138	0.0012908	13.1808	1.13e-39
Bezoar	Netherlands	Philippines	UK	0.0131293	0.00105613	12.4315	1.76e-35
Bezoar	Netherlands	Philippines	Saanen	0.0123714	0.000715535	17.2897	5.62e-67
Bezoar	Netherlands	Philippines	Tunisia	0.00215793	0.000704466	3.06321	0.00218976
Bezoar	Netherlands	Philippines	Morocco	0.0043098	0.00071233	6.05029	1.45e-09
Bezoar	Netherlands	Philippines	Mali	0.00475569	0.000791678	6.00711	1.89e-09
Bezoar	Netherlands	Philippines	BurkinaFaso	0.00501186	0.000808756	6.19699	5.76e-10
Bezoar	Netherlands	Philippines	Nigeria	0.00459129	0.000782451	5.86782	4.42e-09
Bezoar	Netherlands	Philippines	Cameroon	0.00413265	0.000776477	5.32232	1.02e-07
Bezoar	Netherlands	Philippines	SouthAfrica	0.00129854	0.000675973	1.921	0.0547317
Bezoar	Netherlands	Philippines	Zimbabwe	0.00190975	0.000723833	2.63838	0.00833028
Bezoar	Netherlands	Philippines	Mozambique	0.00250102	0.00086007	2.90793	0.00363834
Bezoar	Netherlands	Philippines	Madagascar	0.00245576	0.000916981	2.67809	0.00740438
Bezoar	Netherlands	Philippines	Malawi	0.00315957	0.000805677	3.92163	8.8e-05
Bezoar	Netherlands	Philippines	Tanzania	0.0043962	0.000710033	6.19154	5.96e-10
Bezoar	Netherlands	Philippines	Burundi	0.00260991	0.000778651	3.35183	0.000802796
Bezoar	Netherlands	Philippines	Uganda	0.0019182	0.000740647	2.5899	0.00960039
Bezoar	Netherlands	Philippines	Kenya	0.00146123	0.000753825	1.93842	0.0525716
Bezoar	Netherlands	Philippines	Ethiopia	0.0015207	0.000744172	2.04347	0.0410056
Bezoar	Netherlands	Philippines	Egypt	0.00067527	0.000673653	1.0024	0.31615
Bezoar	Netherlands	Philippines	Boer	0.00212344	0.000811495	2.6167	0.00887847
Bezoar	Netherlands	Philippines	Turkey	-0.00118397	0.000645454	-1.83433	0.0666056
Bezoar	Netherlands	Philippines	Iran	-0.00207218	0.000684038	-3.02933	0.00245093
Bezoar	Netherlands	Philippines	Kazakhstan	-0.00212068	0.000635667	-3.33615	0.000849474
Bezoar	Netherlands	Philippines	Mongolia	-0.0034684	0.000661045	-5.24686	1.55e-07
Bezoar	Netherlands	Philippines	Xinjiang	-0.00327426	0.000649588	-5.04052	4.64e-07
Bezoar	Netherlands	Philippines	InnerMongolia	-0.00287578	0.000762134	-3.77332	0.000161089
Bezoar	Netherlands	Philippines	Shandong	-0.000771839	0.000623088	-1.23873	0.215445
Bezoar	Netherlands	Philippines	Yunnan	-0.00659077	0.000839571	-7.85016	4.16e-15
Bezoar	Netherlands	Philippines	Jiangxi	-0.00200864	0.000700058	-2.86925	0.00411449
Bezoar	Netherlands	Philippines	Pakistan	-0.0034154	0.000628843	-5.43125	5.6e-08
Bezoar	Netherlands	Philippines	India	-0.00359313	0.000606078	-5.9285	3.06e-09
Bezoar	Netherlands	Philippines	Nepal	-0.00443311	0.00060867	-7.28327	3.26e-13
Bezoar	Netherlands	Philippines	Bhutan	-0.00372859	0.000542632	-6.8713	6.36e-12
Bezoar	Netherlands	Philippines	Bangladesh	-0.00324585	0.000511102	-6.35069	2.14e-10
Bezoar	Netherlands	Philippines	Myanmar	-0.00295897	0.000510457	-5.7967	6.76e-09
Bezoar	Netherlands	Philippines	Myanmar-Shan	-0.00304495	0.000556031	-5.47622	4.35e-08
Bezoar	Netherlands	Philippines	Cambodia-P	-0.00239625	0.000592923	-4.04141	5.31e-05
Bezoar	Netherlands	Philippines	Cambodia-M	-0.00049804	0.000820566	-0.606947	0.543886
Bezoar	Netherlands	Philippines	Laos	-0.00306495	0.000575	-5.33035	9.8e-08
Bezoar	Netherlands	Philippines	Vietnam	-0.00294079	0.000657341	-4.47377	7.69e-06
Bezoar	Netherlands	Philippines	Philippines	-1.86e-19	1.68E-16	-0.0011066	0.999117
Bezoar	Netherlands	Philippines	Indonesia	-0.000707326	0.000434149	-1.62922	0.103266
Bezoar	Netherlands	Indonesia	Russia	-0.000162774	0.000776619	-0.209593	0.833986
Bezoar	Netherlands	Indonesia	Romania	0.00675789	0.000849648	7.95375	1.81e-15
Bezoar	Netherlands	Indonesia	Switzerland	0.0133727	0.000898217	14.8881	3.94e-50
Bezoar	Netherlands	Indonesia	Italy	0.00989088	0.000833593	11.8654	1.79e-32
Bezoar	Netherlands	Indonesia	France	0.0120282	0.00084481	14.2378	5.34e-46
Bezoar	Netherlands	Indonesia	Spain	0.00934232	0.000838069	11.1474	7.37e-29
Bezoar	Netherlands	Indonesia	Netherlands	0.0689838	0.00130101	53.0231	0
Bezoar	Netherlands	Indonesia	Denmark	0.0135911	0.000923396	14.7186	4.9e-49
Bezoar	Netherlands	Indonesia	Finland	0.0151551	0.000979691	15.4693	5.59e-54
Bezoar	Netherlands	Indonesia	Ireland	0.0130163	0.000938966	13.8624	1.07e-43
Bezoar	Netherlands	Indonesia	Iceland	0.0177211	0.00136399	12.9921	1.36e-38
Bezoar	Netherlands	Indonesia	UK	0.0138366	0.00113927	12.1451	6.09e-34
Bezoar	Netherlands	Indonesia	Saanen	0.0130787	0.000833779	15.6861	1.88e-55
Bezoar	Netherlands	Indonesia	Tunisia	0.00286525	0.000840106	3.41059	0.000648235
Bezoar	Netherlands	Indonesia	Morocco	0.00501713	0.000847014	5.92331	3.16e-09
Bezoar	Netherlands	Indonesia	Mali	0.00546302	0.000915682	5.96607	2.43e-09
Bezoar	Netherlands	Indonesia	BurkinaFaso	0.00571918	0.000931326	6.1409	8.21e-10
Bezoar	Netherlands	Indonesia	Nigeria	0.00529861	0.000906432	5.84557	5.05e-09
Bezoar	Netherlands	Indonesia	Cameroon	0.00483998	0.000889934	5.43858	5.37e-08
Bezoar	Netherlands	Indonesia	SouthAfrica	0.00200587	0.000811291	2.47244	0.0134193
Bezoar	Netherlands	Indonesia	Zimbabwe	0.00261707	0.0008486	3.08399	0.00204245
Bezoar	Netherlands	Indonesia	Mozambique	0.00320835	0.000973283	3.29642	0.000979266
Bezoar	Netherlands	Indonesia	Madagascar	0.00316308	0.00102053	3.09945	0.00193882
Bezoar	Netherlands	Indonesia	Malawi	0.00386689	0.000928367	4.16526	3.11e-05
Bezoar	Netherlands	Indonesia	Tanzania	0.00510352	0.000840135	6.07464	1.24e-09
Bezoar	Netherlands	Indonesia	Burundi	0.00331723	0.000895999	3.70227	0.000213679
Bezoar	Netherlands	Indonesia	Uganda	0.00262553	0.000865425	3.0338	0.00241492
Bezoar	Netherlands	Indonesia	Kenya	0.00216856	0.000881559	2.45991	0.0138971
Bezoar	Netherlands	Indonesia	Ethiopia	0.00222802	0.000880017	2.53179	0.0113481
Bezoar	Netherlands	Indonesia	Egypt	0.0013826	0.000819221	1.6877	0.0914696
Bezoar	Netherlands	Indonesia	Boer	0.00283076	0.000936335	3.02324	0.00250085
Bezoar	Netherlands	Indonesia	Turkey	-0.000476648	0.000793756	-0.600497	0.548175
Bezoar	Netherlands	Indonesia	Iran	-0.00136485	0.000817026	-1.67051	0.0948178
Bezoar	Netherlands	Indonesia	Kazakhstan	-0.00141335	0.000782149	-1.80701	0.0707602
Bezoar	Netherlands	Indonesia	Mongolia	-0.00276108	0.000785853	-3.51348	0.000442277
Bezoar	Netherlands	Indonesia	Xinjiang	-0.00256694	0.000769291	-3.33676	0.000847617
Bezoar	Netherlands	Indonesia	InnerMongolia	-0.00216845	0.000878086	-2.46952	0.0135294
Bezoar	Netherlands	Indonesia	Shandong	-6.45e-05	0.000756456	-0.0852835	0.932036
Bezoar	Netherlands	Indonesia	Yunnan	-0.00588345	0.000942303	-6.24369	4.27e-10
Bezoar	Netherlands	Indonesia	Jiangxi	-0.00130131	0.00081243	-1.60176	0.109209
Bezoar	Netherlands	Indonesia	Pakistan	-0.00270808	0.000758215	-3.57165	0.000354744
Bezoar	Netherlands	Indonesia	India	-0.00288581	0.000721972	-3.99712	6.41e-05
Bezoar	Netherlands	Indonesia	Nepal	-0.00372578	0.000735452	-5.06598	4.06e-07
Bezoar	Netherlands	Indonesia	Bhutan	-0.00302126	0.00064824	-4.66072	3.15e-06
Bezoar	Netherlands	Indonesia	Bangladesh	-0.00253852	0.000607066	-4.18162	2.89e-05
Bezoar	Netherlands	Indonesia	Myanmar	-0.00225164	0.000584635	-3.85137	0.000117461
Bezoar	Netherlands	Indonesia	Myanmar-Shan	-0.00233762	0.000617535	-3.78541	0.000153457
Bezoar	Netherlands	Indonesia	Cambodia-P	-0.00168892	0.000633072	-2.66782	0.00763453
Bezoar	Netherlands	Indonesia	Cambodia-M	0.000209286	0.000783617	0.267077	0.78941
Bezoar	Netherlands	Indonesia	Laos	-0.00235763	0.000622511	-3.78729	0.0001523
Bezoar	Netherlands	Indonesia	Vietnam	-0.00223347	0.000734416	-3.04115	0.00235677
Bezoar	Netherlands	Indonesia	Philippines	0.000707326	0.000434149	1.62922	0.103266
Bezoar	Netherlands	Indonesia	Indonesia	-1.93e-19	3.23E-16	-0.000598673	0.999522
Bezoar	Denmark	Philippines	Russia	0.000870677	0.000566948	1.53573	0.124606
Bezoar	Denmark	Philippines	Romania	0.00794991	0.000630428	12.6103	1.85e-36
Bezoar	Denmark	Philippines	Switzerland	0.0142515	0.000700926	20.3324	6.65e-92
Bezoar	Denmark	Philippines	Italy	0.0107835	0.000637612	16.9123	3.65e-64
Bezoar	Denmark	Philippines	France	0.0127593	0.000645826	19.7565	7.05e-87
Bezoar	Denmark	Philippines	Spain	0.0094147	0.000626434	15.029	4.74e-51
Bezoar	Denmark	Philippines	Netherlands	0.0136845	0.000836223	16.3646	3.42e-60
Bezoar	Denmark	Philippines	Denmark	0.0402624	0.000771178	52.209	0
Bezoar	Denmark	Philippines	Finland	0.0167469	0.000767272	21.8266	1.3e-105
Bezoar	Denmark	Philippines	Ireland	0.0141894	0.000716356	19.8077	2.55e-87
Bezoar	Denmark	Philippines	Iceland	0.0178496	0.00107546	16.5972	7.3e-62
Bezoar	Denmark	Philippines	UK	0.0143591	0.000908124	15.8118	2.58e-56
Bezoar	Denmark	Philippines	Saanen	0.0136728	0.00064287	21.2683	2.23e-100
Bezoar	Denmark	Philippines	Tunisia	0.00323514	0.000625973	5.16817	2.36e-07
Bezoar	Denmark	Philippines	Morocco	0.00477981	0.000629486	7.59319	3.12e-14
Bezoar	Denmark	Philippines	Mali	0.00453065	0.000688809	6.57751	4.78e-11
Bezoar	Denmark	Philippines	BurkinaFaso	0.00469999	0.000714982	6.57359	4.91e-11
Bezoar	Denmark	Philippines	Nigeria	0.00452225	0.000698575	6.47354	9.57e-11
Bezoar	Denmark	Philippines	Cameroon	0.00424745	0.000683273	6.21634	5.09e-10
Bezoar	Denmark	Philippines	SouthAfrica	0.0023521	0.000566846	4.14945	3.33e-05
Bezoar	Denmark	Philippines	Zimbabwe	0.0029083	0.000633928	4.58774	4.48e-06
Bezoar	Denmark	Philippines	Mozambique	0.00330789	0.000724629	4.56495	5e-06
Bezoar	Denmark	Philippines	Madagascar	0.00257173	0.000803701	3.19986	0.00137497
Bezoar	Denmark	Philippines	Malawi	0.00375658	0.000696395	5.39433	6.88e-08
Bezoar	Denmark	Philippines	Tanzania	0.00526376	0.000632289	8.32493	8.44e-17
Bezoar	Denmark	Philippines	Burundi	0.00317913	0.000691785	4.59555	4.32e-06
Bezoar	Denmark	Philippines	Uganda	0.00249592	0.000654635	3.81269	0.000137461
Bezoar	Denmark	Philippines	Kenya	0.00204422	0.000663818	3.07948	0.0020736
Bezoar	Denmark	Philippines	Ethiopia	0.00221631	0.000662259	3.34659	0.000818124
Bezoar	Denmark	Philippines	Egypt	0.0014336	0.000605491	2.36766	0.0179009
Bezoar	Denmark	Philippines	Boer	0.00323615	0.000669342	4.83483	1.33e-06
Bezoar	Denmark	Philippines	Turkey	2.24E-05	0.000568597	0.0394631	0.968521
Bezoar	Denmark	Philippines	Iran	-0.000873346	0.000597473	-1.46173	0.143814
Bezoar	Denmark	Philippines	Kazakhstan	-0.000545744	0.000554527	-0.984162	0.325036
Bezoar	Denmark	Philippines	Mongolia	-0.00212811	0.000573956	-3.7078	0.000209067
Bezoar	Denmark	Philippines	Xinjiang	-0.00221667	0.000567112	-3.90869	9.28e-05
Bezoar	Denmark	Philippines	InnerMongolia	-0.00167916	0.000657698	-2.55309	0.0106773
Bezoar	Denmark	Philippines	Shandong	0.000194929	0.000538599	0.361919	0.717413
Bezoar	Denmark	Philippines	Yunnan	-0.00474355	0.000734093	-6.46178	1.03e-10
Bezoar	Denmark	Philippines	Jiangxi	-0.00136876	0.000637651	-2.14657	0.0318277
Bezoar	Denmark	Philippines	Pakistan	-0.0023056	0.000536986	-4.2936	1.76e-05
Bezoar	Denmark	Philippines	India	-0.00298305	0.000511416	-5.83292	5.45e-09
Bezoar	Denmark	Philippines	Nepal	-0.00356125	0.000526107	-6.76907	1.3e-11
Bezoar	Denmark	Philippines	Bhutan	-0.00323143	0.000476696	-6.77882	1.21e-11
Bezoar	Denmark	Philippines	Bangladesh	-0.00309316	0.000446113	-6.93359	4.1e-12
Bezoar	Denmark	Philippines	Myanmar	-0.00285558	0.00044663	-6.39362	1.62e-10
Bezoar	Denmark	Philippines	Myanmar-Shan	-0.00278081	0.000484496	-5.73958	9.49e-09
Bezoar	Denmark	Philippines	Cambodia-P	-0.00173881	0.000496393	-3.50289	0.000460237
Bezoar	Denmark	Philippines	Cambodia-M	0.000116836	0.000725768	0.160983	0.872107
Bezoar	Denmark	Philippines	Laos	-0.00223903	0.000489999	-4.56946	4.89e-06
Bezoar	Denmark	Philippines	Vietnam	-0.00166554	0.000551723	-3.0188	0.00253776
Bezoar	Denmark	Philippines	Philippines	2.07E-19	1.67E-16	0.00123877	0.999012
Bezoar	Denmark	Philippines	Indonesia	-0.000393687	0.000393367	-1.00081	0.316917
Bezoar	Denmark	Indonesia	Russia	0.00126436	0.00067906	1.86193	0.0626125
Bezoar	Denmark	Indonesia	Romania	0.00834359	0.00073854	11.2974	1.35e-29
Bezoar	Denmark	Indonesia	Switzerland	0.0146452	0.000796943	18.3767	2.02e-75
Bezoar	Denmark	Indonesia	Italy	0.0111772	0.000732639	15.2561	1.5e-52
Bezoar	Denmark	Indonesia	France	0.013153	0.000742619	17.7116	3.41e-70
Bezoar	Denmark	Indonesia	Spain	0.00980839	0.000728472	13.4643	2.54e-41
Bezoar	Denmark	Indonesia	Netherlands	0.0140781	0.000900845	15.6277	4.71e-55
Bezoar	Denmark	Indonesia	Denmark	0.0406561	0.00085073	47.7897	0
Bezoar	Denmark	Indonesia	Finland	0.0171406	0.000856984	20.0011	5.39e-89
Bezoar	Denmark	Indonesia	Ireland	0.0145831	0.000802084	18.1815	7.24e-74
Bezoar	Denmark	Indonesia	Iceland	0.0182433	0.00113918	16.0143	1.01e-57
Bezoar	Denmark	Indonesia	UK	0.0147528	0.000964734	15.2921	8.64e-53
Bezoar	Denmark	Indonesia	Saanen	0.0140665	0.000736148	19.1082	2.16e-81
Bezoar	Denmark	Indonesia	Tunisia	0.00362882	0.000730591	4.96697	6.8e-07
Bezoar	Denmark	Indonesia	Morocco	0.0051735	0.000737284	7.01697	2.27e-12
Bezoar	Denmark	Indonesia	Mali	0.00492434	0.000788701	6.2436	4.28e-10
Bezoar	Denmark	Indonesia	BurkinaFaso	0.00509368	0.000813204	6.26372	3.76e-10
Bezoar	Denmark	Indonesia	Nigeria	0.00491593	0.000800841	6.13846	8.33e-10
Bezoar	Denmark	Indonesia	Cameroon	0.00464114	0.000779855	5.95128	2.66e-09
Bezoar	Denmark	Indonesia	SouthAfrica	0.00274579	0.000675616	4.06413	4.82e-05
Bezoar	Denmark	Indonesia	Zimbabwe	0.00330199	0.000732042	4.51066	6.46e-06
Bezoar	Denmark	Indonesia	Mozambique	0.00370158	0.000817234	4.5294	5.92e-06
Bezoar	Denmark	Indonesia	Madagascar	0.00296541	0.000887748	3.34038	0.000836645
Bezoar	Denmark	Indonesia	Malawi	0.00415027	0.000789961	5.25377	1.49e-07
Bezoar	Denmark	Indonesia	Tanzania	0.00565745	0.000736531	7.68121	1.58e-14
Bezoar	Denmark	Indonesia	Burundi	0.00357282	0.000783395	4.56068	5.1e-06
Bezoar	Denmark	Indonesia	Uganda	0.00288961	0.000755675	3.82387	0.000131372
Bezoar	Denmark	Indonesia	Kenya	0.0024379	0.000766873	3.17902	0.00147774
Bezoar	Denmark	Indonesia	Ethiopia	0.00260999	0.000775174	3.36698	0.000759964
Bezoar	Denmark	Indonesia	Egypt	0.00182728	0.000716114	2.55167	0.0107209
Bezoar	Denmark	Indonesia	Boer	0.00362984	0.000774095	4.68914	2.74e-06
Bezoar	Denmark	Indonesia	Turkey	0.000416125	0.000685089	0.607403	0.543583
Bezoar	Denmark	Indonesia	Iran	-0.00047966	0.000703973	-0.681361	0.495643
Bezoar	Denmark	Indonesia	Kazakhstan	-0.000152057	0.000672447	-0.226125	0.821104
Bezoar	Denmark	Indonesia	Mongolia	-0.00173443	0.00068366	-2.53697	0.0111816
Bezoar	Denmark	Indonesia	Xinjiang	-0.00182298	0.000676833	-2.6934	0.0070728
Bezoar	Denmark	Indonesia	InnerMongolia	-0.00128547	0.000746799	-1.72131	0.0851947
Bezoar	Denmark	Indonesia	Shandong	0.000588616	0.000646337	0.910694	0.362456
Bezoar	Denmark	Indonesia	Yunnan	-0.00434986	0.000825492	-5.26942	1.37e-07
Bezoar	Denmark	Indonesia	Jiangxi	-0.000975075	0.000717483	-1.35902	0.17414
Bezoar	Denmark	Indonesia	Pakistan	-0.00191191	0.000639068	-2.99173	0.00277406
Bezoar	Denmark	Indonesia	India	-0.00258937	0.000605988	-4.27296	1.93e-05
Bezoar	Denmark	Indonesia	Nepal	-0.00316756	0.000639207	-4.95546	7.22e-07
Bezoar	Denmark	Indonesia	Bhutan	-0.00283775	0.000565341	-5.01953	5.18e-07
Bezoar	Denmark	Indonesia	Bangladesh	-0.00269948	0.000527131	-5.12107	3.04e-07
Bezoar	Denmark	Indonesia	Myanmar	-0.00246189	0.000500206	-4.92176	8.58e-07
Bezoar	Denmark	Indonesia	Myanmar-Shan	-0.00238712	0.000524744	-4.54911	5.39e-06
Bezoar	Denmark	Indonesia	Cambodia-P	-0.00134512	0.000549438	-2.44818	0.0143579
Bezoar	Denmark	Indonesia	Cambodia-M	0.000510523	0.000684628	0.745694	0.455852
Bezoar	Denmark	Indonesia	Laos	-0.00184535	0.000528355	-3.49263	0.000478294
Bezoar	Denmark	Indonesia	Vietnam	-0.00127186	0.000615951	-2.06487	0.0389357
Bezoar	Denmark	Indonesia	Philippines	0.000393687	0.000393367	1.00081	0.316917
Bezoar	Denmark	Indonesia	Indonesia	-3.86e-19	1.65E-16	-0.00234403	0.99813
Bezoar	Finland	Philippines	Russia	0.00298391	0.000573827	5.20002	1.99e-07
Bezoar	Finland	Philippines	Romania	0.00902265	0.00063895	14.1211	2.82e-45
Bezoar	Finland	Philippines	Switzerland	0.0134361	0.000701762	19.1463	1.04e-81
Bezoar	Finland	Philippines	Italy	0.0101632	0.000642005	15.8305	1.92e-56
Bezoar	Finland	Philippines	France	0.0117131	0.000645937	18.1336	1.73e-73
Bezoar	Finland	Philippines	Spain	0.00761157	0.000633177	12.0212	2.75e-33
Bezoar	Finland	Philippines	Netherlands	0.0167955	0.000864162	19.4356	3.86e-84
Bezoar	Finland	Philippines	Denmark	0.018294	0.000709185	25.7958	9.88e-147
Bezoar	Finland	Philippines	Finland	0.0466278	0.000858648	54.3037	0
Bezoar	Finland	Philippines	Ireland	0.0158967	0.000737432	21.5568	4.57e-103
Bezoar	Finland	Philippines	Iceland	0.0301503	0.00117613	25.6352	6.19e-145
Bezoar	Finland	Philippines	UK	0.0162585	0.000941319	17.2721	7.63e-67
Bezoar	Finland	Philippines	Saanen	0.014043	0.000642539	21.8555	6.89e-106
Bezoar	Finland	Philippines	Tunisia	0.00329061	0.00062445	5.2696	1.37e-07
Bezoar	Finland	Philippines	Morocco	0.00417116	0.000634406	6.57491	4.87e-11
Bezoar	Finland	Philippines	Mali	0.00370861	0.000689546	5.37833	7.52e-08
Bezoar	Finland	Philippines	BurkinaFaso	0.00383883	0.000715387	5.36609	8.05e-08
Bezoar	Finland	Philippines	Nigeria	0.00369214	0.000702647	5.25462	1.48e-07
Bezoar	Finland	Philippines	Cameroon	0.00363259	0.000694442	5.23094	1.69e-07
Bezoar	Finland	Philippines	SouthAfrica	0.00278581	0.000584253	4.76816	1.86e-06
Bezoar	Finland	Philippines	Zimbabwe	0.00290123	0.0006372	4.55309	5.29e-06
Bezoar	Finland	Philippines	Mozambique	0.00335496	0.000735617	4.56075	5.1e-06
Bezoar	Finland	Philippines	Madagascar	0.00279497	0.000847242	3.29891	0.000970617
Bezoar	Finland	Philippines	Malawi	0.0038136	0.000726578	5.24871	1.53e-07
Bezoar	Finland	Philippines	Tanzania	0.00730668	0.000625097	11.6889	1.45e-31
Bezoar	Finland	Philippines	Burundi	0.0032976	0.000684425	4.81805	1.45e-06
Bezoar	Finland	Philippines	Uganda	0.0028957	0.00064012	4.52368	6.08e-06
Bezoar	Finland	Philippines	Kenya	0.0025505	0.000664694	3.83711	0.000124493
Bezoar	Finland	Philippines	Ethiopia	0.00260989	0.000659256	3.95884	7.53e-05
Bezoar	Finland	Philippines	Egypt	0.00239196	0.000611257	3.91318	9.11e-05
Bezoar	Finland	Philippines	Boer	0.00388434	0.000706713	5.49634	3.88e-08
Bezoar	Finland	Philippines	Turkey	0.00120873	0.000586797	2.05988	0.0394097
Bezoar	Finland	Philippines	Iran	0.000438825	0.000599624	0.731834	0.46427
Bezoar	Finland	Philippines	Kazakhstan	0.00113553	0.000559239	2.0305	0.0423057
Bezoar	Finland	Philippines	Mongolia	-0.000854981	0.000575236	-1.48631	0.137196
Bezoar	Finland	Philippines	Xinjiang	-0.000813471	0.000573682	-1.41798	0.156196
Bezoar	Finland	Philippines	InnerMongolia	-0.000454893	0.000670452	-0.678487	0.497463
Bezoar	Finland	Philippines	Shandong	0.000906299	0.000539002	1.68144	0.0926777
Bezoar	Finland	Philippines	Yunnan	-0.00416419	0.000725643	-5.73863	9.54e-09
Bezoar	Finland	Philippines	Jiangxi	-0.000479499	0.000649335	-0.738446	0.460243
Bezoar	Finland	Philippines	Pakistan	-0.0017584	0.000551937	-3.18587	0.0014432
Bezoar	Finland	Philippines	India	-0.00245379	0.000523088	-4.69097	2.72e-06
Bezoar	Finland	Philippines	Nepal	-0.00311764	0.000543294	-5.7384	9.56e-09
Bezoar	Finland	Philippines	Bhutan	-0.00272424	0.000492832	-5.52773	3.24e-08
Bezoar	Finland	Philippines	Bangladesh	-0.0027247	0.000457168	-5.95995	2.52e-09
Bezoar	Finland	Philippines	Myanmar	-0.00250447	0.000444574	-5.63341	1.77e-08
Bezoar	Finland	Philippines	Myanmar-Shan	-0.00278363	0.00048986	-5.6825	1.33e-08
Bezoar	Finland	Philippines	Cambodia-P	-0.00134986	0.000511463	-2.6392	0.00831008
Bezoar	Finland	Philippines	Cambodia-M	-0.000309211	0.000741195	-0.417179	0.676548
Bezoar	Finland	Philippines	Laos	-0.00216877	0.000504368	-4.29998	1.71e-05
Bezoar	Finland	Philippines	Vietnam	-0.00202727	0.000552906	-3.66658	0.000245817
Bezoar	Finland	Philippines	Philippines	8.88E-23	1.68E-16	5.29E-07	1
Bezoar	Finland	Philippines	Indonesia	-0.000873977	0.000393348	-2.22189	0.0262907
Bezoar	Finland	Indonesia	Russia	0.00385789	0.000682972	5.64868	1.62e-08
Bezoar	Finland	Indonesia	Romania	0.00989663	0.000753873	13.1277	2.28e-39
Bezoar	Finland	Indonesia	Switzerland	0.0143101	0.000795817	17.9816	2.71e-72
Bezoar	Finland	Indonesia	Italy	0.0110372	0.000748302	14.7497	3.09e-49
Bezoar	Finland	Indonesia	France	0.0125871	0.000754658	16.6792	1.86e-62
Bezoar	Finland	Indonesia	Spain	0.00848555	0.000740622	11.4573	2.16e-30
Bezoar	Finland	Indonesia	Netherlands	0.0176695	0.000935649	18.8848	1.52e-79
Bezoar	Finland	Indonesia	Denmark	0.019168	0.000796646	24.0608	6.43e-128
Bezoar	Finland	Indonesia	Finland	0.0475017	0.000945696	50.2294	0
Bezoar	Finland	Indonesia	Ireland	0.0167706	0.000835762	20.0663	1.45e-89
Bezoar	Finland	Indonesia	Iceland	0.0310242	0.00124313	24.9566	1.81e-137
Bezoar	Finland	Indonesia	UK	0.0171325	0.0010127	16.9177	3.33e-64
Bezoar	Finland	Indonesia	Saanen	0.014917	0.000751605	19.8468	1.17e-87
Bezoar	Finland	Indonesia	Tunisia	0.00416458	0.000729817	5.70634	1.15e-08
Bezoar	Finland	Indonesia	Morocco	0.00504514	0.000739453	6.8228	8.93e-12
Bezoar	Finland	Indonesia	Mali	0.00458259	0.000784072	5.8446	5.08e-09
Bezoar	Finland	Indonesia	BurkinaFaso	0.0047128	0.000808528	5.82887	5.58e-09
Bezoar	Finland	Indonesia	Nigeria	0.00456612	0.000794132	5.74982	8.93e-09
Bezoar	Finland	Indonesia	Cameroon	0.00450656	0.000783542	5.75153	8.84e-09
Bezoar	Finland	Indonesia	SouthAfrica	0.00365979	0.000694709	5.26809	1.38e-07
Bezoar	Finland	Indonesia	Zimbabwe	0.00377521	0.00073144	5.16133	2.45e-07
Bezoar	Finland	Indonesia	Mozambique	0.00422894	0.000825402	5.12349	3e-07
Bezoar	Finland	Indonesia	Madagascar	0.00366895	0.000937313	3.91433	9.07e-05
Bezoar	Finland	Indonesia	Malawi	0.00468758	0.000817319	5.73531	9.73e-09
Bezoar	Finland	Indonesia	Tanzania	0.00818065	0.000728978	11.2221	3.18e-29
Bezoar	Finland	Indonesia	Burundi	0.00417158	0.000780817	5.34257	9.16e-08
Bezoar	Finland	Indonesia	Uganda	0.00376968	0.000743391	5.07092	3.96e-07
Bezoar	Finland	Indonesia	Kenya	0.00342448	0.000765268	4.47488	7.65e-06
Bezoar	Finland	Indonesia	Ethiopia	0.00348387	0.000761985	4.5721	4.83e-06
Bezoar	Finland	Indonesia	Egypt	0.00326594	0.000717302	4.55308	5.29e-06
Bezoar	Finland	Indonesia	Boer	0.00475832	0.000810864	5.86821	4.41e-09
Bezoar	Finland	Indonesia	Turkey	0.00208271	0.000698172	2.98309	0.00285352
Bezoar	Finland	Indonesia	Iran	0.0013128	0.000707815	1.85473	0.0636354
Bezoar	Finland	Indonesia	Kazakhstan	0.00200951	0.000675967	2.97279	0.00295103
Bezoar	Finland	Indonesia	Mongolia	1.90E-05	0.000678222	0.0280083	0.977656
Bezoar	Finland	Indonesia	Xinjiang	6.05E-05	0.000676575	0.0894299	0.92874
Bezoar	Finland	Indonesia	InnerMongolia	0.000419084	0.000760508	0.551058	0.581594
Bezoar	Finland	Indonesia	Shandong	0.00178028	0.000643757	2.76545	0.00568445
Bezoar	Finland	Indonesia	Yunnan	-0.00329022	0.000798629	-4.11983	3.79e-05
Bezoar	Finland	Indonesia	Jiangxi	0.000394478	0.000718496	0.549033	0.582983
Bezoar	Finland	Indonesia	Pakistan	-0.000884423	0.000647811	-1.36525	0.172175
Bezoar	Finland	Indonesia	India	-0.00157981	0.000621713	-2.54107	0.0110515
Bezoar	Finland	Indonesia	Nepal	-0.00224366	0.000642729	-3.49083	0.000481521
Bezoar	Finland	Indonesia	Bhutan	-0.00185026	0.000586359	-3.15551	0.00160219
Bezoar	Finland	Indonesia	Bangladesh	-0.00185072	0.000546802	-3.38462	0.000712758
Bezoar	Finland	Indonesia	Myanmar	-0.00163049	0.000502894	-3.24221	0.00118606
Bezoar	Finland	Indonesia	Myanmar-Shan	-0.00190965	0.000523928	-3.64488	0.00026752
Bezoar	Finland	Indonesia	Cambodia-P	-0.00047588	0.000558633	-0.851865	0.394289
Bezoar	Finland	Indonesia	Cambodia-M	0.000564766	0.000704407	0.801761	0.422691
Bezoar	Finland	Indonesia	Laos	-0.0012948	0.000524155	-2.47025	0.0135018
Bezoar	Finland	Indonesia	Vietnam	-0.0011533	0.000610264	-1.88983	0.0587803
Bezoar	Finland	Indonesia	Philippines	0.000873977	0.000393348	2.22189	0.0262907
Bezoar	Finland	Indonesia	Indonesia	-2.07e-19	1.73E-16	-0.00119406	0.999047
Bezoar	Ireland	Philippines	Russia	-0.000507257	0.000538035	-0.942795	0.345786
Bezoar	Ireland	Philippines	Romania	0.00811458	0.000619121	13.1066	3.02e-39
Bezoar	Ireland	Philippines	Switzerland	0.0170023	0.000683246	24.8846	1.09e-136
Bezoar	Ireland	Philippines	Italy	0.0128254	0.000613833	20.8939	6.08e-97
Bezoar	Ireland	Philippines	France	0.0163813	0.000631522	25.9394	2.4e-148
Bezoar	Ireland	Philippines	Spain	0.0115748	0.000615952	18.7917	8.83e-79
Bezoar	Ireland	Philippines	Netherlands	0.0132431	0.000810524	16.3389	5.22e-60
Bezoar	Ireland	Philippines	Denmark	0.0143228	0.000684808	20.915	3.91e-97
Bezoar	Ireland	Philippines	Finland	0.014483	0.000755799	19.1625	7.61e-82
Bezoar	Ireland	Philippines	Ireland	0.0408747	0.000770143	53.0742	0
Bezoar	Ireland	Philippines	Iceland	0.0168432	0.00110896	15.1882	4.23e-52
Bezoar	Ireland	Philippines	UK	0.0250674	0.000899932	27.8548	9.43e-171
Bezoar	Ireland	Philippines	Saanen	0.0162047	0.000624501	25.9482	1.9e-148
Bezoar	Ireland	Philippines	Tunisia	0.00194247	0.00060826	3.19349	0.00140567
Bezoar	Ireland	Philippines	Morocco	0.00374039	0.000616454	6.06759	1.3e-09
Bezoar	Ireland	Philippines	Mali	0.00273099	0.000668785	4.08351	4.44e-05
Bezoar	Ireland	Philippines	BurkinaFaso	0.00279724	0.000691834	4.04323	5.27e-05
Bezoar	Ireland	Philippines	Nigeria	0.00249539	0.000688358	3.62513	0.000288812
Bezoar	Ireland	Philippines	Cameroon	0.00229475	0.000683621	3.35677	0.000788599
Bezoar	Ireland	Philippines	SouthAfrica	0.00150734	0.000554682	2.71749	0.00657782
Bezoar	Ireland	Philippines	Zimbabwe	0.00182399	0.000626155	2.913	0.00357977
Bezoar	Ireland	Philippines	Mozambique	0.00227918	0.000728695	3.12776	0.00176144
Bezoar	Ireland	Philippines	Madagascar	0.000714121	0.000802706	0.889642	0.373658
Bezoar	Ireland	Philippines	Malawi	0.00266953	0.000679277	3.92996	8.5e-05
Bezoar	Ireland	Philippines	Tanzania	0.00470066	0.000591125	7.95206	1.83e-15
Bezoar	Ireland	Philippines	Burundi	0.00236625	0.000664922	3.55869	0.000372705
Bezoar	Ireland	Philippines	Uganda	0.00166201	0.000626682	2.65208	0.0079997
Bezoar	Ireland	Philippines	Kenya	0.000918519	0.000631937	1.4535	0.146085
Bezoar	Ireland	Philippines	Ethiopia	0.000908648	0.000638001	1.42421	0.154385
Bezoar	Ireland	Philippines	Egypt	0.000140586	0.000578395	0.243063	0.807956
Bezoar	Ireland	Philippines	Boer	0.0025922	0.000662061	3.91535	9.03e-05
Bezoar	Ireland	Philippines	Turkey	-0.00111658	0.000557626	-2.00238	0.0452434
Bezoar	Ireland	Philippines	Iran	-0.00218387	0.000583612	-3.74199	0.000182572
Bezoar	Ireland	Philippines	Kazakhstan	-0.00187129	0.00053167	-3.51964	0.000432137
Bezoar	Ireland	Philippines	Mongolia	-0.00347198	0.000542026	-6.40556	1.5e-10
Bezoar	Ireland	Philippines	Xinjiang	-0.00376993	0.00053282	-7.07543	1.49e-12
Bezoar	Ireland	Philippines	InnerMongolia	-0.00370944	0.000617122	-6.01086	1.85e-09
Bezoar	Ireland	Philippines	Shandong	-0.000822584	0.000512702	-1.60441	0.108624
Bezoar	Ireland	Philippines	Yunnan	-0.00583615	0.000724215	-8.05859	7.72e-16
Bezoar	Ireland	Philippines	Jiangxi	-0.00265397	0.000612676	-4.33177	1.48e-05
Bezoar	Ireland	Philippines	Pakistan	-0.00339285	0.000516046	-6.5747	4.88e-11
Bezoar	Ireland	Philippines	India	-0.00360096	0.00050232	-7.16866	7.57e-13
Bezoar	Ireland	Philippines	Nepal	-0.00474926	0.000518208	-9.16478	4.96e-20
Bezoar	Ireland	Philippines	Bhutan	-0.00375065	0.000480601	-7.80409	5.99e-15
Bezoar	Ireland	Philippines	Bangladesh	-0.00333618	0.000445314	-7.49174	6.8e-14
Bezoar	Ireland	Philippines	Myanmar	-0.00327826	0.000441341	-7.42794	1.1e-13
Bezoar	Ireland	Philippines	Myanmar-Shan	-0.00339833	0.000481454	-7.05847	1.68e-12
Bezoar	Ireland	Philippines	Cambodia-P	-0.00172853	0.000489841	-3.52875	0.000417529
Bezoar	Ireland	Philippines	Cambodia-M	-0.00031971	0.000715145	-0.447055	0.654835
Bezoar	Ireland	Philippines	Laos	-0.00342244	0.000486843	-7.02987	2.07e-12
Bezoar	Ireland	Philippines	Vietnam	-0.00379708	0.000557058	-6.81632	9.34e-12
Bezoar	Ireland	Philippines	Philippines	1.04E-19	1.68E-16	0.000617687	0.999507
Bezoar	Ireland	Philippines	Indonesia	-0.0012366	0.000385409	-3.20855	0.00133406
Bezoar	Ireland	Indonesia	Russia	0.000729347	0.000671461	1.08621	0.277387
Bezoar	Ireland	Indonesia	Romania	0.00935119	0.000751642	12.441	1.57e-35
Bezoar	Ireland	Indonesia	Switzerland	0.0182389	0.000803084	22.7111	3.48e-114
Bezoar	Ireland	Indonesia	Italy	0.014062	0.000742986	18.9263	6.92e-80
Bezoar	Ireland	Indonesia	France	0.0176179	0.000760209	23.1751	8.13e-119
Bezoar	Ireland	Indonesia	Spain	0.0128114	0.000744729	17.2028	2.53e-66
Bezoar	Ireland	Indonesia	Netherlands	0.0144797	0.000913556	15.8498	1.41e-56
Bezoar	Ireland	Indonesia	Denmark	0.0155594	0.000790576	19.6811	3.13e-86
Bezoar	Ireland	Indonesia	Finland	0.0157196	0.000865782	18.1566	1.14e-73
Bezoar	Ireland	Indonesia	Ireland	0.0421113	0.000889492	47.3431	0
Bezoar	Ireland	Indonesia	Iceland	0.0180798	0.00120137	15.0493	3.49e-51
Bezoar	Ireland	Indonesia	UK	0.026304	0.000991759	26.5226	5.32e-155
Bezoar	Ireland	Indonesia	Saanen	0.0174413	0.000754793	23.1074	3.9e-118
Bezoar	Ireland	Indonesia	Tunisia	0.00317907	0.000733609	4.33347	1.47e-05
Bezoar	Ireland	Indonesia	Morocco	0.00497699	0.000739716	6.72825	1.72e-11
Bezoar	Ireland	Indonesia	Mali	0.00396759	0.000778549	5.09613	3.47e-07
Bezoar	Ireland	Indonesia	BurkinaFaso	0.00403385	0.00079782	5.05609	4.28e-07
Bezoar	Ireland	Indonesia	Nigeria	0.003732	0.000796117	4.68775	2.76e-06
Bezoar	Ireland	Indonesia	Cameroon	0.00353136	0.000782598	4.51235	6.41e-06
Bezoar	Ireland	Indonesia	SouthAfrica	0.00274395	0.000677005	4.05307	5.06e-05
Bezoar	Ireland	Indonesia	Zimbabwe	0.00306059	0.000729912	4.19309	2.75e-05
Bezoar	Ireland	Indonesia	Mozambique	0.00351579	0.0008269	4.25177	2.12e-05
Bezoar	Ireland	Indonesia	Madagascar	0.00195072	0.000887466	2.19808	0.0279432
Bezoar	Ireland	Indonesia	Malawi	0.00390614	0.000785054	4.97563	6.5e-07
Bezoar	Ireland	Indonesia	Tanzania	0.00593727	0.00071846	8.26388	1.41e-16
Bezoar	Ireland	Indonesia	Burundi	0.00360286	0.000773163	4.6599	3.16e-06
Bezoar	Ireland	Indonesia	Uganda	0.00289862	0.000741449	3.90939	9.25e-05
Bezoar	Ireland	Indonesia	Kenya	0.00215512	0.000751739	2.86685	0.00414576
Bezoar	Ireland	Indonesia	Ethiopia	0.00214525	0.000756552	2.83557	0.00457446
Bezoar	Ireland	Indonesia	Egypt	0.00137719	0.000705579	1.95186	0.0509551
Bezoar	Ireland	Indonesia	Boer	0.00382881	0.000781474	4.89947	9.61e-07
Bezoar	Ireland	Indonesia	Turkey	0.000120023	0.000692424	0.173337	0.862387
Bezoar	Ireland	Indonesia	Iran	-0.000947261	0.000709141	-1.33579	0.181619
Bezoar	Ireland	Indonesia	Kazakhstan	-0.000634681	0.00066777	-0.950449	0.341884
Bezoar	Ireland	Indonesia	Mongolia	-0.00223537	0.000663152	-3.37083	0.000749412
Bezoar	Ireland	Indonesia	Xinjiang	-0.00253332	0.000654286	-3.87189	0.000107994
Bezoar	Ireland	Indonesia	InnerMongolia	-0.00247283	0.000725135	-3.41016	0.000649237
Bezoar	Ireland	Indonesia	Shandong	0.00041402	0.000633473	0.653572	0.513388
Bezoar	Ireland	Indonesia	Yunnan	-0.00459954	0.000807909	-5.69314	1.25e-08
Bezoar	Ireland	Indonesia	Jiangxi	-0.00141737	0.000711893	-1.99098	0.0464827
Bezoar	Ireland	Indonesia	Pakistan	-0.00215625	0.000621884	-3.46728	0.000525756
Bezoar	Ireland	Indonesia	India	-0.00236436	0.000606095	-3.90097	9.58e-05
Bezoar	Ireland	Indonesia	Nepal	-0.00351266	0.000627849	-5.59475	2.21e-08
Bezoar	Ireland	Indonesia	Bhutan	-0.00251405	0.000575813	-4.36608	1.26e-05
Bezoar	Ireland	Indonesia	Bangladesh	-0.00209957	0.000531056	-3.95358	7.7e-05
Bezoar	Ireland	Indonesia	Myanmar	-0.00204165	0.000505461	-4.03919	5.36e-05
Bezoar	Ireland	Indonesia	Myanmar-Shan	-0.00216173	0.000535988	-4.03317	5.5e-05
Bezoar	Ireland	Indonesia	Cambodia-P	-0.00049192	0.000538656	-0.913236	0.361118
Bezoar	Ireland	Indonesia	Cambodia-M	0.000916894	0.000673952	1.36047	0.17368
Bezoar	Ireland	Indonesia	Laos	-0.00218584	0.000529671	-4.12678	3.68e-05
Bezoar	Ireland	Indonesia	Vietnam	-0.00256048	0.000622784	-4.11135	3.93e-05
Bezoar	Ireland	Indonesia	Philippines	0.0012366	0.000385409	3.20855	0.00133406
Bezoar	Ireland	Indonesia	Indonesia	2.76E-20	1.70E-16	0.000162711	0.99987
Bezoar	Iceland	Philippines	Russia	0.00278593	0.000814588	3.42004	0.000626112
Bezoar	Iceland	Philippines	Romania	0.00879847	0.000946928	9.2916	1.52e-20
Bezoar	Iceland	Philippines	Switzerland	0.0139895	0.00103576	13.5066	1.43e-41
Bezoar	Iceland	Philippines	Italy	0.0105056	0.000932602	11.2648	1.96e-29
Bezoar	Iceland	Philippines	France	0.0121513	0.000956647	12.702	5.76e-37
Bezoar	Iceland	Philippines	Spain	0.00841265	0.000935156	8.99599	2.34e-19
Bezoar	Iceland	Philippines	Netherlands	0.0185965	0.00125811	14.7813	1.93e-49
Bezoar	Iceland	Philippines	Denmark	0.0186316	0.00104772	17.7831	9.55e-71
Bezoar	Iceland	Philippines	Finland	0.0293853	0.00116935	25.1297	2.36e-139
Bezoar	Iceland	Philippines	Ireland	0.0174919	0.00109332	15.9988	1.3e-57
Bezoar	Iceland	Philippines	Iceland	0.161146	0.0017844	90.3084	0
Bezoar	Iceland	Philippines	UK	0.0190137	0.00136275	13.9524	3.04e-44
Bezoar	Iceland	Philippines	Saanen	0.014599	0.000958687	15.2281	2.3e-52
Bezoar	Iceland	Philippines	Tunisia	0.0032103	0.000911627	3.52151	0.000429097
Bezoar	Iceland	Philippines	Morocco	0.00447164	0.000905649	4.9375	7.91e-07
Bezoar	Iceland	Philippines	Mali	0.00452792	0.000975624	4.64105	3.47e-06
Bezoar	Iceland	Philippines	BurkinaFaso	0.00464542	0.00100436	4.62525	3.74e-06
Bezoar	Iceland	Philippines	Nigeria	0.00424144	0.00100308	4.22843	2.35e-05
Bezoar	Iceland	Philippines	Cameroon	0.00421179	0.000988148	4.26231	2.02e-05
Bezoar	Iceland	Philippines	SouthAfrica	0.00385137	0.000864782	4.45358	8.45e-06
Bezoar	Iceland	Philippines	Zimbabwe	0.00466452	0.000936321	4.98175	6.3e-07
Bezoar	Iceland	Philippines	Mozambique	0.00533946	0.00109287	4.88573	1.03e-06
Bezoar	Iceland	Philippines	Madagascar	0.00413973	0.00124261	3.33147	0.000863878
Bezoar	Iceland	Philippines	Malawi	0.00534148	0.00105882	5.04476	4.54e-07
Bezoar	Iceland	Philippines	Tanzania	0.0084378	0.000919403	9.17748	4.41e-20
Bezoar	Iceland	Philippines	Burundi	0.00406772	0.00102951	3.9511	7.78e-05
Bezoar	Iceland	Philippines	Uganda	0.00388154	0.000962975	4.03078	5.56e-05
Bezoar	Iceland	Philippines	Kenya	0.00363702	0.000972368	3.74037	0.000183748
Bezoar	Iceland	Philippines	Ethiopia	0.00369674	0.000959887	3.85122	0.000117532
Bezoar	Iceland	Philippines	Egypt	0.00288139	0.000882655	3.26446	0.00109675
Bezoar	Iceland	Philippines	Boer	0.00472398	0.0010375	4.55321	5.28e-06
Bezoar	Iceland	Philippines	Turkey	0.00120714	0.000839374	1.43814	0.150395
Bezoar	Iceland	Philippines	Iran	0.000236222	0.000880915	0.268155	0.78858
Bezoar	Iceland	Philippines	Kazakhstan	0.00103735	0.000802284	1.293	0.196013
Bezoar	Iceland	Philippines	Mongolia	-0.000380009	0.000848783	-0.44771	0.654362
Bezoar	Iceland	Philippines	Xinjiang	-0.000893505	0.000824714	-1.08341	0.278625
Bezoar	Iceland	Philippines	InnerMongolia	0.000646638	0.000953456	0.678205	0.497642
Bezoar	Iceland	Philippines	Shandong	0.00137941	0.00078998	1.74613	0.0807884
Bezoar	Iceland	Philippines	Yunnan	-0.00344715	0.00106208	-3.24565	0.00117182
Bezoar	Iceland	Philippines	Jiangxi	-0.000140236	0.000945795	-0.148273	0.882128
Bezoar	Iceland	Philippines	Pakistan	-0.00150649	0.000809059	-1.86202	0.0625999
Bezoar	Iceland	Philippines	India	-0.0020037	0.000780573	-2.56696	0.0102594
Bezoar	Iceland	Philippines	Nepal	-0.00276928	0.000794864	-3.48397	0.000494033
Bezoar	Iceland	Philippines	Bhutan	-0.00215434	0.000706429	-3.04963	0.00229127
Bezoar	Iceland	Philippines	Bangladesh	-0.00235991	0.000667335	-3.53632	0.000405747
Bezoar	Iceland	Philippines	Myanmar	-0.00220959	0.000662639	-3.33454	0.000854416
Bezoar	Iceland	Philippines	Myanmar-Shan	-0.00289169	0.000716603	-4.03528	5.45e-05
Bezoar	Iceland	Philippines	Cambodia-P	-0.00177451	0.000757088	-2.34386	0.0190851
Bezoar	Iceland	Philippines	Cambodia-M	-0.00177798	0.00112298	-1.58326	0.113361
Bezoar	Iceland	Philippines	Laos	-0.00183925	0.000736687	-2.49665	0.0125372
Bezoar	Iceland	Philippines	Vietnam	-0.00160603	0.000837155	-1.91844	0.0550558
Bezoar	Iceland	Philippines	Philippines	-4.55e-19	3.40E-16	-0.00133819	0.998932
Bezoar	Iceland	Philippines	Indonesia	-0.00196743	0.0005732	-3.43236	0.00059835
Bezoar	Iceland	Indonesia	Russia	0.00475336	0.00100397	4.73456	2.2e-06
Bezoar	Iceland	Indonesia	Romania	0.0107659	0.00112973	9.52961	1.58e-21
Bezoar	Iceland	Indonesia	Switzerland	0.015957	0.00119483	13.355	1.11e-40
Bezoar	Iceland	Indonesia	Italy	0.012473	0.00110806	11.2566	2.15e-29
Bezoar	Iceland	Indonesia	France	0.0141188	0.0011315	12.4779	9.85e-36
Bezoar	Iceland	Indonesia	Spain	0.0103801	0.00111156	9.33827	9.79e-21
Bezoar	Iceland	Indonesia	Netherlands	0.020564	0.00140216	14.666	1.07e-48
Bezoar	Iceland	Indonesia	Denmark	0.0205991	0.00119126	17.2918	5.42e-67
Bezoar	Iceland	Indonesia	Finland	0.0313527	0.00131135	23.9088	2.48e-126
Bezoar	Iceland	Indonesia	Ireland	0.0194593	0.0012526	15.5352	2.01e-54
Bezoar	Iceland	Indonesia	Iceland	0.163114	0.00189289	86.1719	0
Bezoar	Iceland	Indonesia	UK	0.0209811	0.00148684	14.1112	3.24e-45
Bezoar	Iceland	Indonesia	Saanen	0.0165665	0.00112802	14.6864	7.88e-49
Bezoar	Iceland	Indonesia	Tunisia	0.00517773	0.00108397	4.77666	1.78e-06
Bezoar	Iceland	Indonesia	Morocco	0.00643907	0.00108967	5.9092	3.44e-09
Bezoar	Iceland	Indonesia	Mali	0.00649535	0.00114411	5.6772	1.37e-08
Bezoar	Iceland	Indonesia	BurkinaFaso	0.00661285	0.00116427	5.67983	1.35e-08
Bezoar	Iceland	Indonesia	Nigeria	0.00620887	0.00116257	5.34064	9.26e-08
Bezoar	Iceland	Indonesia	Cameroon	0.00617922	0.0011363	5.43803	5.39e-08
Bezoar	Iceland	Indonesia	SouthAfrica	0.0058188	0.00103733	5.6094	2.03e-08
Bezoar	Iceland	Indonesia	Zimbabwe	0.00663195	0.00107928	6.14478	8.01e-10
Bezoar	Iceland	Indonesia	Mozambique	0.00730689	0.0012211	5.98384	2.18e-09
Bezoar	Iceland	Indonesia	Madagascar	0.00610716	0.00136456	4.47555	7.62e-06
Bezoar	Iceland	Indonesia	Malawi	0.00730891	0.00119351	6.12387	9.13e-10
Bezoar	Iceland	Indonesia	Tanzania	0.0104052	0.00108594	9.58176	9.54e-22
Bezoar	Iceland	Indonesia	Burundi	0.00603515	0.00118464	5.0945	3.5e-07
Bezoar	Iceland	Indonesia	Uganda	0.00584897	0.00112224	5.21186	1.87e-07
Bezoar	Iceland	Indonesia	Kenya	0.00560445	0.00113746	4.92717	8.34e-07
Bezoar	Iceland	Indonesia	Ethiopia	0.00566416	0.00112658	5.02776	4.96e-07
Bezoar	Iceland	Indonesia	Egypt	0.00484882	0.00106822	4.53914	5.65e-06
Bezoar	Iceland	Indonesia	Boer	0.00669141	0.00121863	5.49094	4e-08
Bezoar	Iceland	Indonesia	Turkey	0.00317456	0.00102024	3.11158	0.00186087
Bezoar	Iceland	Indonesia	Iran	0.00220365	0.00105132	2.09609	0.0360745
Bezoar	Iceland	Indonesia	Kazakhstan	0.00300478	0.000993236	3.02524	0.00248434
Bezoar	Iceland	Indonesia	Mongolia	0.00158742	0.00102698	1.54572	0.122172
Bezoar	Iceland	Indonesia	Xinjiang	0.00107392	0.000990937	1.08375	0.278477
Bezoar	Iceland	Indonesia	InnerMongolia	0.00261407	0.00111272	2.34926	0.0188108
Bezoar	Iceland	Indonesia	Shandong	0.00334684	0.000960787	3.48343	0.000495028
Bezoar	Iceland	Indonesia	Yunnan	-0.00147972	0.00118208	-1.25179	0.210647
Bezoar	Iceland	Indonesia	Jiangxi	0.00182719	0.00105623	1.72991	0.0836455
Bezoar	Iceland	Indonesia	Pakistan	0.000460943	0.000978427	0.471106	0.637565
Bezoar	Iceland	Indonesia	India	-3.63e-05	0.000948949	-0.0382224	0.96951
Bezoar	Iceland	Indonesia	Nepal	-0.000801853	0.000968483	-0.827947	0.4077
Bezoar	Iceland	Indonesia	Bhutan	-0.000186914	0.000850698	-0.219718	0.826091
Bezoar	Iceland	Indonesia	Bangladesh	-0.000392479	0.000805704	-0.487126	0.626169
Bezoar	Iceland	Indonesia	Myanmar	-0.000242165	0.000774456	-0.31269	0.754516
Bezoar	Iceland	Indonesia	Myanmar-Shan	-0.000924264	0.000805561	-1.14735	0.251235
Bezoar	Iceland	Indonesia	Cambodia-P	0.000192918	0.000821735	0.234769	0.814388
Bezoar	Iceland	Indonesia	Cambodia-M	0.000189449	0.00103397	0.183224	0.854622
Bezoar	Iceland	Indonesia	Laos	0.000128179	0.000784048	0.163483	0.870138
Bezoar	Iceland	Indonesia	Vietnam	0.000361402	0.000895945	0.403375	0.686672
Bezoar	Iceland	Indonesia	Philippines	0.00196743	0.0005732	3.43236	0.00059835
Bezoar	Iceland	Indonesia	Indonesia	-1.39e-20	3.27E-16	-4.24e-05	0.999966
Bezoar	UK	Philippines	Russia	3.64E-05	0.000698079	0.0521905	0.958377
Bezoar	UK	Philippines	Romania	0.00905769	0.000815802	11.1028	1.22e-28
Bezoar	UK	Philippines	Switzerland	0.0177167	0.00088319	20.0599	1.65e-89
Bezoar	UK	Philippines	Italy	0.0136125	0.000800002	17.0156	6.29e-65
Bezoar	UK	Philippines	France	0.0172833	0.000818174	21.1243	4.76e-99
Bezoar	UK	Philippines	Spain	0.0127151	0.00080958	15.7058	1.38e-55
Bezoar	UK	Philippines	Netherlands	0.01487	0.00106371	13.9794	2.08e-44
Bezoar	UK	Philippines	Denmark	0.0152992	0.000885441	17.2786	6.82e-67
Bezoar	UK	Philippines	Finland	0.0156516	0.000983551	15.9133	5.12e-57
Bezoar	UK	Philippines	Ireland	0.0258741	0.000912962	28.3408	1.09e-176
Bezoar	UK	Philippines	Iceland	0.0191717	0.00143622	13.3487	1.21e-40
Bezoar	UK	Philippines	UK	0.0565143	0.00153748	36.7578	8.73e-296
Bezoar	UK	Philippines	Saanen	0.016308	0.000805766	20.2391	4.43e-91
Bezoar	UK	Philippines	Tunisia	0.00251456	0.000804991	3.12372	0.00178583
Bezoar	UK	Philippines	Morocco	0.00429213	0.000805717	5.32709	9.98e-08
Bezoar	UK	Philippines	Mali	0.00332324	0.000864048	3.84613	0.000119999
Bezoar	UK	Philippines	BurkinaFaso	0.00328407	0.000879082	3.73579	0.000187125
Bezoar	UK	Philippines	Nigeria	0.00281456	0.000874901	3.217	0.00129538
Bezoar	UK	Philippines	Cameroon	0.00284111	0.000876876	3.24003	0.00119516
Bezoar	UK	Philippines	SouthAfrica	0.00193482	0.000722701	2.6772	0.00742403
Bezoar	UK	Philippines	Zimbabwe	0.00245367	0.000812485	3.01996	0.00252808
Bezoar	UK	Philippines	Mozambique	0.00293178	0.000937606	3.12688	0.00176673
Bezoar	UK	Philippines	Madagascar	0.00117326	0.00102898	1.14022	0.254196
Bezoar	UK	Philippines	Malawi	0.00312381	0.000881078	3.54544	0.000391952
Bezoar	UK	Philippines	Tanzania	0.00511504	0.000779984	6.55788	5.46e-11
Bezoar	UK	Philippines	Burundi	0.00320885	0.000878104	3.6543	0.000257887
Bezoar	UK	Philippines	Uganda	0.00248859	0.000826991	3.0092	0.00261932
Bezoar	UK	Philippines	Kenya	0.00175599	0.000824201	2.13053	0.0331276
Bezoar	UK	Philippines	Ethiopia	0.00182789	0.000812595	2.24945	0.0244842
Bezoar	UK	Philippines	Egypt	0.000838827	0.000771989	1.08658	0.277223
Bezoar	UK	Philippines	Boer	0.00304694	0.000836769	3.64132	0.000271243
Bezoar	UK	Philippines	Turkey	-0.000298009	0.000722613	-0.412404	0.680043
Bezoar	UK	Philippines	Iran	-0.00187809	0.000730946	-2.5694	0.0101874
Bezoar	UK	Philippines	Kazakhstan	-0.00141347	0.00067839	-2.08357	0.0371993
Bezoar	UK	Philippines	Mongolia	-0.00329811	0.000700894	-4.70558	2.53e-06
Bezoar	UK	Philippines	Xinjiang	-0.00363978	0.000705061	-5.16236	2.44e-07
Bezoar	UK	Philippines	InnerMongolia	-0.00381536	0.000813853	-4.68803	2.76e-06
Bezoar	UK	Philippines	Shandong	-0.000645063	0.000676756	-0.953169	0.340504
Bezoar	UK	Philippines	Yunnan	-0.00621609	0.000920037	-6.75635	1.42e-11
Bezoar	UK	Philippines	Jiangxi	-0.00212614	0.000760781	-2.79468	0.00519508
Bezoar	UK	Philippines	Pakistan	-0.00310778	0.000680182	-4.56905	4.9e-06
Bezoar	UK	Philippines	India	-0.0034477	0.000654035	-5.27142	1.35e-07
Bezoar	UK	Philippines	Nepal	-0.00428876	0.000673271	-6.37003	1.89e-10
Bezoar	UK	Philippines	Bhutan	-0.00318286	0.00059487	-5.35052	8.77e-08
Bezoar	UK	Philippines	Bangladesh	-0.00321858	0.000543098	-5.92633	3.1e-09
Bezoar	UK	Philippines	Myanmar	-0.00292681	0.000566906	-5.16277	2.43e-07
Bezoar	UK	Philippines	Myanmar-Shan	-0.00303661	0.00061111	-4.969	6.73e-07
Bezoar	UK	Philippines	Cambodia-P	-0.00153726	0.000626311	-2.45447	0.0141094
Bezoar	UK	Philippines	Cambodia-M	0.00058285	0.00092274	0.631651	0.527615
Bezoar	UK	Philippines	Laos	-0.00318043	0.000620713	-5.12383	2.99e-07
Bezoar	UK	Philippines	Vietnam	-0.00380722	0.000691245	-5.50776	3.63e-08
Bezoar	UK	Philippines	Philippines	2.69E-19	1.71E-16	0.00157261	0.998745
Bezoar	UK	Philippines	Indonesia	-0.00022878	0.000490782	-0.466154	0.641105
Bezoar	UK	Indonesia	Russia	0.000265213	0.000853427	0.310763	0.755981
Bezoar	UK	Indonesia	Romania	0.00928647	0.000962389	9.64939	4.94e-22
Bezoar	UK	Indonesia	Switzerland	0.0179455	0.00101671	17.6505	1.01e-69
Bezoar	UK	Indonesia	Italy	0.0138413	0.000944279	14.658	1.2e-48
Bezoar	UK	Indonesia	France	0.0175121	0.00096735	18.1032	3.01e-73
Bezoar	UK	Indonesia	Spain	0.0129438	0.000958877	13.499	1.59e-41
Bezoar	UK	Indonesia	Netherlands	0.0150988	0.00116975	12.9078	4.07e-38
Bezoar	UK	Indonesia	Denmark	0.0155279	0.000999758	15.5317	2.12e-54
Bezoar	UK	Indonesia	Finland	0.0158803	0.00110292	14.3985	5.29e-47
Bezoar	UK	Indonesia	Ireland	0.0261029	0.00104545	24.9681	1.36e-137
Bezoar	UK	Indonesia	Iceland	0.0194004	0.00151901	12.7718	2.36e-37
Bezoar	UK	Indonesia	UK	0.0567431	0.00159811	35.5063	3.93e-276
Bezoar	UK	Indonesia	Saanen	0.0165368	0.000949167	17.4224	5.58e-68
Bezoar	UK	Indonesia	Tunisia	0.00274334	0.000940832	2.91587	0.00354698
Bezoar	UK	Indonesia	Morocco	0.00452091	0.000953534	4.74121	2.12e-06
Bezoar	UK	Indonesia	Mali	0.00355202	0.000998	3.55914	0.000372077
Bezoar	UK	Indonesia	BurkinaFaso	0.00351285	0.00101587	3.45798	0.000544235
Bezoar	UK	Indonesia	Nigeria	0.00304334	0.00100826	3.01841	0.00254108
Bezoar	UK	Indonesia	Cameroon	0.00306989	0.00100677	3.04923	0.0022943
Bezoar	UK	Indonesia	SouthAfrica	0.0021636	0.000874083	2.47528	0.0133134
Bezoar	UK	Indonesia	Zimbabwe	0.00268245	0.000952728	2.81555	0.00486939
Bezoar	UK	Indonesia	Mozambique	0.00316056	0.00107747	2.93332	0.00335363
Bezoar	UK	Indonesia	Madagascar	0.00140204	0.00113657	1.23357	0.217364
Bezoar	UK	Indonesia	Malawi	0.00335259	0.00102125	3.28283	0.0010277
Bezoar	UK	Indonesia	Tanzania	0.00534382	0.00093628	5.7075	1.15e-08
Bezoar	UK	Indonesia	Burundi	0.00343763	0.00101842	3.37545	0.000736948
Bezoar	UK	Indonesia	Uganda	0.00271737	0.000973341	2.79179	0.00524168
Bezoar	UK	Indonesia	Kenya	0.00198477	0.000967816	2.05077	0.0402892
Bezoar	UK	Indonesia	Ethiopia	0.00205667	0.000965045	2.13116	0.0330757
Bezoar	UK	Indonesia	Egypt	0.00106761	0.000927631	1.1509	0.249775
Bezoar	UK	Indonesia	Boer	0.00327572	0.000986851	3.31937	0.000902206
Bezoar	UK	Indonesia	Turkey	-6.92e-05	0.000880556	-0.0786192	0.937336
Bezoar	UK	Indonesia	Iran	-0.00164931	0.000873677	-1.88779	0.0590548
Bezoar	UK	Indonesia	Kazakhstan	-0.00118469	0.000833017	-1.42217	0.154977
Bezoar	UK	Indonesia	Mongolia	-0.00306933	0.000844009	-3.63661	0.000276248
Bezoar	UK	Indonesia	Xinjiang	-0.003411	0.000837382	-4.07341	4.63e-05
Bezoar	UK	Indonesia	InnerMongolia	-0.00358659	0.000932362	-3.84677	0.000119683
Bezoar	UK	Indonesia	Shandong	-0.000416283	0.000803942	-0.517802	0.604596
Bezoar	UK	Indonesia	Yunnan	-0.00598731	0.00102746	-5.82728	5.63e-09
Bezoar	UK	Indonesia	Jiangxi	-0.00189736	0.000867274	-2.18773	0.0286892
Bezoar	UK	Indonesia	Pakistan	-0.002879	0.000814017	-3.53678	0.000405032
Bezoar	UK	Indonesia	India	-0.00321892	0.000774297	-4.15721	3.22e-05
Bezoar	UK	Indonesia	Nepal	-0.00405998	0.000799844	-5.07597	3.86e-07
Bezoar	UK	Indonesia	Bhutan	-0.00295408	0.000705218	-4.18889	2.8e-05
Bezoar	UK	Indonesia	Bangladesh	-0.0029898	0.000644342	-4.64008	3.48e-06
Bezoar	UK	Indonesia	Myanmar	-0.00269803	0.000654429	-4.12272	3.74e-05
Bezoar	UK	Indonesia	Myanmar-Shan	-0.00280783	0.000681907	-4.11761	3.83e-05
Bezoar	UK	Indonesia	Cambodia-P	-0.00130848	0.000662532	-1.97497	0.0482714
Bezoar	UK	Indonesia	Cambodia-M	0.00081163	0.00084607	0.959294	0.337411
Bezoar	UK	Indonesia	Laos	-0.00295165	0.000658978	-4.47913	7.49e-06
Bezoar	UK	Indonesia	Vietnam	-0.00357844	0.000755887	-4.73408	2.2e-06
Bezoar	UK	Indonesia	Philippines	0.00022878	0.000490782	0.466154	0.641105
Bezoar	UK	Indonesia	Indonesia	1.52E-19	2.35E-16	0.000645678	0.999485
Bezoar	Saanen	Philippines	Russia	0.000190868	0.00049577	0.384992	0.700243
Bezoar	Saanen	Philippines	Romania	0.00851026	0.0005508	15.4507	7.46e-54
Bezoar	Saanen	Philippines	Switzerland	0.01775	0.000624983	28.4008	1.98e-177
Bezoar	Saanen	Philippines	Italy	0.0133416	0.000550719	24.2258	1.19e-129
Bezoar	Saanen	Philippines	France	0.0158468	0.000562346	28.1797	1.04e-174
Bezoar	Saanen	Philippines	Spain	0.0118414	0.000544728	21.7381	8.94e-105
Bezoar	Saanen	Philippines	Netherlands	0.013081	0.000730458	17.908	1.02e-71
Bezoar	Saanen	Philippines	Denmark	0.0135817	0.000616993	22.0128	2.17e-107
Bezoar	Saanen	Philippines	Finland	0.0124049	0.000682804	18.1676	9.32e-74
Bezoar	Saanen	Philippines	Ireland	0.0159802	0.000641017	24.9295	3.56e-137
Bezoar	Saanen	Philippines	Iceland	0.0137259	0.000966405	14.2031	8.77e-46
Bezoar	Saanen	Philippines	UK	0.0152769	0.000814532	18.7554	1.75e-78
Bezoar	Saanen	Philippines	Saanen	0.0213808	0.000568986	37.5771	0
Bezoar	Saanen	Philippines	Tunisia	0.0032471	0.000541758	5.99363	2.05e-09
Bezoar	Saanen	Philippines	Morocco	0.0052983	0.000550908	9.61741	6.75e-22
Bezoar	Saanen	Philippines	Mali	0.00476259	0.00060172	7.91497	2.47e-15
Bezoar	Saanen	Philippines	BurkinaFaso	0.0048437	0.000618191	7.83528	4.68e-15
Bezoar	Saanen	Philippines	Nigeria	0.00444151	0.000609761	7.28401	3.24e-13
Bezoar	Saanen	Philippines	Cameroon	0.00426195	0.000607944	7.01044	2.38e-12
Bezoar	Saanen	Philippines	SouthAfrica	0.00234879	0.000501687	4.68178	2.84e-06
Bezoar	Saanen	Philippines	Zimbabwe	0.00273815	0.000552574	4.95526	7.22e-07
Bezoar	Saanen	Philippines	Mozambique	0.00328178	0.000639432	5.13234	2.86e-07
Bezoar	Saanen	Philippines	Madagascar	0.00207241	0.000715052	2.89826	0.00375235
Bezoar	Saanen	Philippines	Malawi	0.00400144	0.000614236	6.5145	7.29e-11
Bezoar	Saanen	Philippines	Tanzania	0.00559561	0.000542287	10.3185	5.81e-25
Bezoar	Saanen	Philippines	Burundi	0.00359416	0.00059556	6.03492	1.59e-09
Bezoar	Saanen	Philippines	Uganda	0.00284083	0.000562033	5.05457	4.31e-07
Bezoar	Saanen	Philippines	Kenya	0.00217076	0.000571436	3.79877	0.000145415
Bezoar	Saanen	Philippines	Ethiopia	0.00243876	0.000571401	4.26804	1.97e-05
Bezoar	Saanen	Philippines	Egypt	0.00125763	0.000524707	2.39683	0.0165377
Bezoar	Saanen	Philippines	Boer	0.00351125	0.000590019	5.95108	2.66e-09
Bezoar	Saanen	Philippines	Turkey	-0.000246281	0.000501055	-0.491525	0.623055
Bezoar	Saanen	Philippines	Iran	-0.00125406	0.00052314	-2.39718	0.0165217
Bezoar	Saanen	Philippines	Kazakhstan	-0.00144169	0.00048865	-2.95034	0.0031742
Bezoar	Saanen	Philippines	Mongolia	-0.00290003	0.000500972	-5.7888	7.09e-09
Bezoar	Saanen	Philippines	Xinjiang	-0.00298916	0.000488626	-6.11747	9.51e-10
Bezoar	Saanen	Philippines	InnerMongolia	-0.00321909	0.00057727	-5.57641	2.46e-08
Bezoar	Saanen	Philippines	Shandong	-0.000204844	0.000465216	-0.440321	0.659705
Bezoar	Saanen	Philippines	Yunnan	-0.00570666	0.000649616	-8.78467	1.57e-18
Bezoar	Saanen	Philippines	Jiangxi	-0.0017248	0.000538504	-3.20295	0.00136029
Bezoar	Saanen	Philippines	Pakistan	-0.00263028	0.000464432	-5.66343	1.48e-08
Bezoar	Saanen	Philippines	India	-0.00327405	0.000447913	-7.30957	2.68e-13
Bezoar	Saanen	Philippines	Nepal	-0.00404315	0.000463475	-8.72356	2.7e-18
Bezoar	Saanen	Philippines	Bhutan	-0.00346824	0.000428238	-8.09885	5.55e-16
Bezoar	Saanen	Philippines	Bangladesh	-0.00318735	0.000393355	-8.10297	5.36e-16
Bezoar	Saanen	Philippines	Myanmar	-0.00315818	0.000392401	-8.04835	8.39e-16
Bezoar	Saanen	Philippines	Myanmar-Shan	-0.00341355	0.000423778	-8.05504	7.95e-16
Bezoar	Saanen	Philippines	Cambodia-P	-0.00194877	0.000444067	-4.38847	1.14e-05
Bezoar	Saanen	Philippines	Cambodia-M	-0.000648373	0.000641618	-1.01053	0.312242
Bezoar	Saanen	Philippines	Laos	-0.00298031	0.000430356	-6.92522	4.35e-12
Bezoar	Saanen	Philippines	Vietnam	-0.00314036	0.000494126	-6.35539	2.08e-10
Bezoar	Saanen	Philippines	Philippines	5.52E-20	1.66E-16	0.000332166	0.999735
Bezoar	Saanen	Philippines	Indonesia	-0.00116712	0.000344973	-3.38324	0.000716361
Bezoar	Saanen	Indonesia	Russia	0.00135799	0.000592678	2.29128	0.0219469
Bezoar	Saanen	Indonesia	Romania	0.00967739	0.000646942	14.9587	1.37e-50
Bezoar	Saanen	Indonesia	Switzerland	0.0189171	0.000708654	26.6944	5.46e-157
Bezoar	Saanen	Indonesia	Italy	0.0145087	0.000642722	22.5738	7.84e-113
Bezoar	Saanen	Indonesia	France	0.0170139	0.000654915	25.9788	8.6e-149
Bezoar	Saanen	Indonesia	Spain	0.0130085	0.000638608	20.3701	3.08e-92
Bezoar	Saanen	Indonesia	Netherlands	0.0142482	0.000792707	17.9741	3.11e-72
Bezoar	Saanen	Indonesia	Denmark	0.0147489	0.000687516	21.4524	4.34e-102
Bezoar	Saanen	Indonesia	Finland	0.013572	0.000764537	17.752	1.66e-70
Bezoar	Saanen	Indonesia	Ireland	0.0171474	0.00072552	23.6346	1.7e-123
Bezoar	Saanen	Indonesia	Iceland	0.014893	0.00102404	14.5435	6.43e-48
Bezoar	Saanen	Indonesia	UK	0.016444	0.000871931	18.8593	2.46e-79
Bezoar	Saanen	Indonesia	Saanen	0.022548	0.000660359	34.145	1.59e-255
Bezoar	Saanen	Indonesia	Tunisia	0.00441422	0.000637985	6.91901	4.55e-12
Bezoar	Saanen	Indonesia	Morocco	0.00646543	0.000649155	9.95976	2.29e-23
Bezoar	Saanen	Indonesia	Mali	0.00592972	0.000693306	8.55281	1.2e-17
Bezoar	Saanen	Indonesia	BurkinaFaso	0.00601083	0.000706522	8.50762	1.78e-17
Bezoar	Saanen	Indonesia	Nigeria	0.00560863	0.000697642	8.03941	9.03e-16
Bezoar	Saanen	Indonesia	Cameroon	0.00542908	0.000690867	7.85836	3.89e-15
Bezoar	Saanen	Indonesia	SouthAfrica	0.00351592	0.00059717	5.88763	3.92e-09
Bezoar	Saanen	Indonesia	Zimbabwe	0.00390527	0.000636794	6.13271	8.64e-10
Bezoar	Saanen	Indonesia	Mozambique	0.0044489	0.000718732	6.18993	6.02e-10
Bezoar	Saanen	Indonesia	Madagascar	0.00323953	0.000783813	4.13304	3.58e-05
Bezoar	Saanen	Indonesia	Malawi	0.00516857	0.000691938	7.4697	8.04e-14
Bezoar	Saanen	Indonesia	Tanzania	0.00676273	0.000637582	10.6069	2.77e-26
Bezoar	Saanen	Indonesia	Burundi	0.00476128	0.000678158	7.02091	2.2e-12
Bezoar	Saanen	Indonesia	Uganda	0.00400796	0.000651831	6.14877	7.81e-10
Bezoar	Saanen	Indonesia	Kenya	0.00333788	0.000662661	5.03709	4.73e-07
Bezoar	Saanen	Indonesia	Ethiopia	0.00360589	0.000664728	5.42461	5.81e-08
Bezoar	Saanen	Indonesia	Egypt	0.00242476	0.000625622	3.87576	0.000106294
Bezoar	Saanen	Indonesia	Boer	0.00467838	0.000682328	6.85649	7.06e-12
Bezoar	Saanen	Indonesia	Turkey	0.000920844	0.000601484	1.53095	0.125781
Bezoar	Saanen	Indonesia	Iran	-8.69e-05	0.000615379	-0.141275	0.887653
Bezoar	Saanen	Indonesia	Kazakhstan	-0.000274561	0.000591077	-0.46451	0.642282
Bezoar	Saanen	Indonesia	Mongolia	-0.0017329	0.000593188	-2.92134	0.00348535
Bezoar	Saanen	Indonesia	Xinjiang	-0.00182203	0.000581964	-3.13083	0.00174311
Bezoar	Saanen	Indonesia	InnerMongolia	-0.00205197	0.000659141	-3.1131	0.00185136
Bezoar	Saanen	Indonesia	Shandong	0.000962281	0.00055649	1.7292	0.0837738
Bezoar	Saanen	Indonesia	Yunnan	-0.00453953	0.000714935	-6.34957	2.16e-10
Bezoar	Saanen	Indonesia	Jiangxi	-0.000557673	0.000610952	-0.912794	0.361351
Bezoar	Saanen	Indonesia	Pakistan	-0.00146315	0.000547419	-2.67282	0.00752165
Bezoar	Saanen	Indonesia	India	-0.00210693	0.000528787	-3.98446	6.76e-05
Bezoar	Saanen	Indonesia	Nepal	-0.00287602	0.0005542	-5.1895	2.11e-07
Bezoar	Saanen	Indonesia	Bhutan	-0.00230111	0.000503405	-4.57109	4.85e-06
Bezoar	Saanen	Indonesia	Bangladesh	-0.00202022	0.000464731	-4.34707	1.38e-05
Bezoar	Saanen	Indonesia	Myanmar	-0.00199105	0.00043675	-4.55879	5.14e-06
Bezoar	Saanen	Indonesia	Myanmar-Shan	-0.00224642	0.000474363	-4.73566	2.18e-06
Bezoar	Saanen	Indonesia	Cambodia-P	-0.000781647	0.000467976	-1.67027	0.0948655
Bezoar	Saanen	Indonesia	Cambodia-M	0.000518752	0.000592648	0.875312	0.381404
Bezoar	Saanen	Indonesia	Laos	-0.00181318	0.000458792	-3.95208	7.75e-05
Bezoar	Saanen	Indonesia	Vietnam	-0.00197324	0.00054577	-3.61551	0.000299754
Bezoar	Saanen	Indonesia	Philippines	0.00116712	0.000344973	3.38324	0.000716361
Bezoar	Saanen	Indonesia	Indonesia	1.45E-19	1.63E-16	0.000886205	0.999293
Bezoar	Tunisia	Philippines	Russia	0.00112843	0.000488818	2.30849	0.0209718
Bezoar	Tunisia	Philippines	Romania	0.00133184	0.000541996	2.45729	0.013999
Bezoar	Tunisia	Philippines	Switzerland	0.00223879	0.000608338	3.68017	0.00023308
Bezoar	Tunisia	Philippines	Italy	0.00312186	0.000539345	5.78825	7.11e-09
Bezoar	Tunisia	Philippines	France	0.00345808	0.000558099	6.19618	5.79e-10
Bezoar	Tunisia	Philippines	Spain	0.0105095	0.000550233	19.1001	2.52e-81
Bezoar	Tunisia	Philippines	Netherlands	0.00184669	0.000714111	2.586	0.00970958
Bezoar	Tunisia	Philippines	Denmark	0.00212323	0.000608128	3.49141	0.000480472
Bezoar	Tunisia	Philippines	Finland	0.000631637	0.000655055	0.96425	0.334921
Bezoar	Tunisia	Philippines	Ireland	0.000697138	0.000614976	1.1336	0.256962
Bezoar	Tunisia	Philippines	Iceland	0.00131632	0.000940787	1.39917	0.161762
Bezoar	Tunisia	Philippines	UK	0.000462576	0.00079072	0.585006	0.558544
Bezoar	Tunisia	Philippines	Saanen	0.00222623	0.000537694	4.14033	3.47e-05
Bezoar	Tunisia	Philippines	Tunisia	0.0174193	0.000551415	31.5902	5.03e-219
Bezoar	Tunisia	Philippines	Morocco	0.0158389	0.0005593	28.3192	2.01e-176
Bezoar	Tunisia	Philippines	Mali	0.0176429	0.000616805	28.6037	6.05e-180
Bezoar	Tunisia	Philippines	BurkinaFaso	0.0177006	0.000621546	28.4783	2.18e-178
Bezoar	Tunisia	Philippines	Nigeria	0.0170895	0.000611741	27.9358	9.81e-172
Bezoar	Tunisia	Philippines	Cameroon	0.0165928	0.000611095	27.1526	2.36e-162
Bezoar	Tunisia	Philippines	SouthAfrica	0.00635645	0.000493922	12.8693	6.7e-38
Bezoar	Tunisia	Philippines	Zimbabwe	0.00896152	0.00054348	16.4891	4.39e-61
Bezoar	Tunisia	Philippines	Mozambique	0.0110559	0.000629004	17.5768	3.71e-69
Bezoar	Tunisia	Philippines	Madagascar	0.0090916	0.000697892	13.0272	8.57e-39
Bezoar	Tunisia	Philippines	Malawi	0.0119148	0.0006002	19.8513	1.07e-87
Bezoar	Tunisia	Philippines	Tanzania	0.00928698	0.000528558	17.5704	4.15e-69
Bezoar	Tunisia	Philippines	Burundi	0.012381	0.000599699	20.6454	1.07e-94
Bezoar	Tunisia	Philippines	Uganda	0.0121234	0.000561281	21.5995	1.81e-103
Bezoar	Tunisia	Philippines	Kenya	0.0122046	0.000562376	21.7018	1.97e-104
Bezoar	Tunisia	Philippines	Ethiopia	0.0123597	0.000564997	21.8757	4.42e-106
Bezoar	Tunisia	Philippines	Egypt	0.0114094	0.000523028	21.8141	1.7e-105
Bezoar	Tunisia	Philippines	Boer	0.00526529	0.000600732	8.7648	1.87e-18
Bezoar	Tunisia	Philippines	Turkey	0.00429876	0.00050708	8.47748	2.3e-17
Bezoar	Tunisia	Philippines	Iran	0.00284142	0.000523066	5.43224	5.57e-08
Bezoar	Tunisia	Philippines	Kazakhstan	0.000225189	0.00048388	0.465383	0.641657
Bezoar	Tunisia	Philippines	Mongolia	-0.00112039	0.00049976	-2.24186	0.0249706
Bezoar	Tunisia	Philippines	Xinjiang	-0.0010766	0.000494346	-2.17783	0.0294187
Bezoar	Tunisia	Philippines	InnerMongolia	-0.00116234	0.000568775	-2.04358	0.0409954
Bezoar	Tunisia	Philippines	Shandong	1.42E-05	0.000474271	0.0298551	0.976183
Bezoar	Tunisia	Philippines	Yunnan	-0.00235447	0.0006548	-3.5957	0.000323522
Bezoar	Tunisia	Philippines	Jiangxi	-0.000587592	0.000542138	-1.08384	0.278435
Bezoar	Tunisia	Philippines	Pakistan	-0.000407722	0.000468408	-0.870443	0.384059
Bezoar	Tunisia	Philippines	India	-0.00127558	0.000454857	-2.80435	0.00504179
Bezoar	Tunisia	Philippines	Nepal	-0.00228839	0.000459966	-4.97512	6.52e-07
Bezoar	Tunisia	Philippines	Bhutan	-0.00223956	0.000427113	-5.24348	1.58e-07
Bezoar	Tunisia	Philippines	Bangladesh	-0.0020742	0.000398774	-5.20145	1.98e-07
Bezoar	Tunisia	Philippines	Myanmar	-0.00195879	0.000389991	-5.02266	5.1e-07
Bezoar	Tunisia	Philippines	Myanmar-Shan	-0.00186613	0.0004266	-4.37444	1.22e-05
Bezoar	Tunisia	Philippines	Cambodia-P	-0.00114754	0.00045504	-2.52184	0.0116743
Bezoar	Tunisia	Philippines	Cambodia-M	-0.000700098	0.000659061	-1.06227	0.288115
Bezoar	Tunisia	Philippines	Laos	-0.00152295	0.000439559	-3.46472	0.000530783
Bezoar	Tunisia	Philippines	Vietnam	-0.00126887	0.000498564	-2.54505	0.0109263
Bezoar	Tunisia	Philippines	Philippines	-6.89e-20	1.71E-16	-0.000401949	0.999679
Bezoar	Tunisia	Philippines	Indonesia	-0.00117993	0.000340324	-3.46707	0.000526158
Bezoar	Tunisia	Indonesia	Russia	0.00230836	0.00058183	3.96742	7.27e-05
Bezoar	Tunisia	Indonesia	Romania	0.00251177	0.000640234	3.92321	8.74e-05
Bezoar	Tunisia	Indonesia	Switzerland	0.00341872	0.000695605	4.91474	8.89e-07
Bezoar	Tunisia	Indonesia	Italy	0.00430179	0.00063333	6.79234	1.1e-11
Bezoar	Tunisia	Indonesia	France	0.00463801	0.000650586	7.12897	1.01e-12
Bezoar	Tunisia	Indonesia	Spain	0.0116895	0.000639982	18.2653	1.56e-74
Bezoar	Tunisia	Indonesia	Netherlands	0.00302662	0.000788853	3.83674	0.000124678
Bezoar	Tunisia	Indonesia	Denmark	0.00330316	0.000687143	4.80709	1.53e-06
Bezoar	Tunisia	Indonesia	Finland	0.00181157	0.000735966	2.46148	0.0138364
Bezoar	Tunisia	Indonesia	Ireland	0.00187707	0.000695281	2.69973	0.00693964
Bezoar	Tunisia	Indonesia	Iceland	0.00249625	0.00100372	2.487	0.0128824
Bezoar	Tunisia	Indonesia	UK	0.00164251	0.000853564	1.92429	0.0543179
Bezoar	Tunisia	Indonesia	Saanen	0.00340616	0.000635494	5.35986	8.33e-08
Bezoar	Tunisia	Indonesia	Tunisia	0.0185993	0.000643594	28.8991	1.23e-183
Bezoar	Tunisia	Indonesia	Morocco	0.0170188	0.000650361	26.1683	6.11e-151
Bezoar	Tunisia	Indonesia	Mali	0.0188228	0.000701199	26.8438	9.97e-159
Bezoar	Tunisia	Indonesia	BurkinaFaso	0.0188805	0.000702882	26.8615	6.19e-159
Bezoar	Tunisia	Indonesia	Nigeria	0.0182694	0.000695627	26.2632	5.05e-152
Bezoar	Tunisia	Indonesia	Cameroon	0.0177728	0.000692064	25.6808	1.91e-145
Bezoar	Tunisia	Indonesia	SouthAfrica	0.00753638	0.000593717	12.6936	6.42e-37
Bezoar	Tunisia	Indonesia	Zimbabwe	0.0101415	0.000631424	16.0612	4.77e-58
Bezoar	Tunisia	Indonesia	Mozambique	0.0122358	0.00070982	17.2379	1.38e-66
Bezoar	Tunisia	Indonesia	Madagascar	0.0102715	0.000774809	13.2569	4.12e-40
Bezoar	Tunisia	Indonesia	Malawi	0.0130947	0.000684599	19.1275	1.49e-81
Bezoar	Tunisia	Indonesia	Tanzania	0.0104669	0.000626013	16.72	9.38e-63
Bezoar	Tunisia	Indonesia	Burundi	0.0135609	0.000687482	19.7255	1.3e-86
Bezoar	Tunisia	Indonesia	Uganda	0.0133033	0.000649427	20.4847	2.95e-93
Bezoar	Tunisia	Indonesia	Kenya	0.0133845	0.000655427	20.4211	1.09e-92
Bezoar	Tunisia	Indonesia	Ethiopia	0.0135397	0.000658647	20.5568	6.69e-94
Bezoar	Tunisia	Indonesia	Egypt	0.0125893	0.00061684	20.4094	1.38e-92
Bezoar	Tunisia	Indonesia	Boer	0.00644522	0.000691309	9.32321	1.13e-20
Bezoar	Tunisia	Indonesia	Turkey	0.00547869	0.000600469	9.12401	7.24e-20
Bezoar	Tunisia	Indonesia	Iran	0.00402135	0.000615435	6.53415	6.4e-11
Bezoar	Tunisia	Indonesia	Kazakhstan	0.00140512	0.000581789	2.41517	0.0157279
Bezoar	Tunisia	Indonesia	Mongolia	5.95E-05	0.000591099	0.100725	0.919769
Bezoar	Tunisia	Indonesia	Xinjiang	0.000103329	0.000586821	0.176083	0.860228
Bezoar	Tunisia	Indonesia	InnerMongolia	1.76E-05	0.000648588	0.0271259	0.978359
Bezoar	Tunisia	Indonesia	Shandong	0.00119409	0.000566591	2.1075	0.0350745
Bezoar	Tunisia	Indonesia	Yunnan	-0.00117453	0.000723239	-1.62399	0.104377
Bezoar	Tunisia	Indonesia	Jiangxi	0.000592338	0.000619598	0.956003	0.339071
Bezoar	Tunisia	Indonesia	Pakistan	0.000772208	0.000558691	1.38217	0.166918
Bezoar	Tunisia	Indonesia	India	-9.56e-05	0.000541255	-0.176717	0.859731
Bezoar	Tunisia	Indonesia	Nepal	-0.00110846	0.000554433	-1.99926	0.0455799
Bezoar	Tunisia	Indonesia	Bhutan	-0.00105963	0.00050421	-2.10156	0.0355917
Bezoar	Tunisia	Indonesia	Bangladesh	-0.00089427	0.000464605	-1.9248	0.0542548
Bezoar	Tunisia	Indonesia	Myanmar	-0.000778862	0.000447412	-1.74082	0.0817157
Bezoar	Tunisia	Indonesia	Myanmar-Shan	-0.000686204	0.000472409	-1.45256	0.146345
Bezoar	Tunisia	Indonesia	Cambodia-P	3.24E-05	0.000473618	0.0683945	0.945472
Bezoar	Tunisia	Indonesia	Cambodia-M	0.000479832	0.000596068	0.804995	0.420823
Bezoar	Tunisia	Indonesia	Laos	-0.000343017	0.000459146	-0.747077	0.455017
Bezoar	Tunisia	Indonesia	Vietnam	-8.89e-05	0.000530611	-0.167619	0.866883
Bezoar	Tunisia	Indonesia	Philippines	0.00117993	0.000340324	3.46707	0.000526158
Bezoar	Tunisia	Indonesia	Indonesia	-8.28e-20	1.70E-16	-0.000488293	0.99961
Bezoar	Morocco	Philippines	Russia	0.000508462	0.000491088	1.03538	0.300491
Bezoar	Morocco	Philippines	Romania	0.00198078	0.000548393	3.61197	0.000303881
Bezoar	Morocco	Philippines	Switzerland	0.00406578	0.000616334	6.59672	4.2e-11
Bezoar	Morocco	Philippines	Italy	0.00468711	0.000546582	8.5753	9.88e-18
Bezoar	Morocco	Philippines	France	0.00558966	0.000568496	9.83237	8.17e-23
Bezoar	Morocco	Philippines	Spain	0.0142355	0.000561855	25.3366	1.26e-141
Bezoar	Morocco	Philippines	Netherlands	0.0035726	0.000726331	4.91869	8.71e-07
Bezoar	Morocco	Philippines	Denmark	0.00324193	0.000617555	5.24963	1.52e-07
Bezoar	Morocco	Philippines	Finland	0.00108622	0.000670761	1.61939	0.105364
Bezoar	Morocco	Philippines	Ireland	0.00206909	0.000634328	3.26186	0.00110686
Bezoar	Morocco	Philippines	Iceland	0.00215169	0.000966177	2.22701	0.0259466
Bezoar	Morocco	Philippines	UK	0.00181417	0.000806797	2.24861	0.0245373
Bezoar	Morocco	Philippines	Saanen	0.00385146	0.00054853	7.02142	2.2e-12
Bezoar	Morocco	Philippines	Tunisia	0.0154129	0.000548895	28.0799	1.72e-173
Bezoar	Morocco	Philippines	Morocco	0.019363	0.000581778	33.2824	6.95e-243
Bezoar	Morocco	Philippines	Mali	0.0226349	0.000642131	35.2496	3.48e-272
Bezoar	Morocco	Philippines	BurkinaFaso	0.0227697	0.000652217	34.9112	5.02e-267
Bezoar	Morocco	Philippines	Nigeria	0.0215201	0.000643171	33.4594	1.88e-245
Bezoar	Morocco	Philippines	Cameroon	0.0204715	0.000634252	32.2766	1.49e-228
Bezoar	Morocco	Philippines	SouthAfrica	0.00705749	0.000506743	13.9272	4.33e-44
Bezoar	Morocco	Philippines	Zimbabwe	0.0100757	0.000561068	17.958	4.15e-72
Bezoar	Morocco	Philippines	Mozambique	0.0127081	0.000641729	19.8029	2.81e-87
Bezoar	Morocco	Philippines	Madagascar	0.0101344	0.000722851	14.02	1.18e-44
Bezoar	Morocco	Philippines	Malawi	0.0135314	0.00060914	22.2139	2.52e-109
Bezoar	Morocco	Philippines	Tanzania	0.0101481	0.000541481	18.7414	2.27e-78
Bezoar	Morocco	Philippines	Burundi	0.0136814	0.000610334	22.4162	2.74e-111
Bezoar	Morocco	Philippines	Uganda	0.013212	0.000580229	22.7703	9.03e-115
Bezoar	Morocco	Philippines	Kenya	0.0127358	0.0005814	21.9054	2.31e-106
Bezoar	Morocco	Philippines	Ethiopia	0.0130918	0.0005802	22.5643	9.71e-113
Bezoar	Morocco	Philippines	Egypt	0.0109431	0.000533787	20.5009	2.11e-93
Bezoar	Morocco	Philippines	Boer	0.00579354	0.000604439	9.58499	9.25e-22
Bezoar	Morocco	Philippines	Turkey	0.00354665	0.00050701	6.99523	2.65e-12
Bezoar	Morocco	Philippines	Iran	0.00198314	0.000527209	3.76159	0.00016884
Bezoar	Morocco	Philippines	Kazakhstan	-0.000583266	0.000485277	-1.20192	0.229393
Bezoar	Morocco	Philippines	Mongolia	-0.00186811	0.000501557	-3.72463	0.000195604
Bezoar	Morocco	Philippines	Xinjiang	-0.00179625	0.000498545	-3.60299	0.000314578
Bezoar	Morocco	Philippines	InnerMongolia	-0.00203683	0.000579424	-3.51527	0.000439312
Bezoar	Morocco	Philippines	Shandong	-5.45e-05	0.000474356	-0.11486	0.908556
Bezoar	Morocco	Philippines	Yunnan	-0.00313513	0.000645809	-4.85459	1.21e-06
Bezoar	Morocco	Philippines	Jiangxi	-0.000975206	0.000539327	-1.80819	0.0705769
Bezoar	Morocco	Philippines	Pakistan	-0.00122759	0.000469802	-2.613	0.00897509
Bezoar	Morocco	Philippines	India	-0.00202185	0.000457243	-4.42184	9.79e-06
Bezoar	Morocco	Philippines	Nepal	-0.00306518	0.000457833	-6.69498	2.16e-11
Bezoar	Morocco	Philippines	Bhutan	-0.00285837	0.000428192	-6.67544	2.46e-11
Bezoar	Morocco	Philippines	Bangladesh	-0.00266171	0.000395092	-6.73693	1.62e-11
Bezoar	Morocco	Philippines	Myanmar	-0.00249535	0.000393981	-6.33368	2.39e-10
Bezoar	Morocco	Philippines	Myanmar-Shan	-0.00257274	0.000429734	-5.98683	2.14e-09
Bezoar	Morocco	Philippines	Cambodia-P	-0.00132226	0.000454737	-2.90776	0.00364033
Bezoar	Morocco	Philippines	Cambodia-M	-0.000405846	0.000658851	-0.615991	0.537901
Bezoar	Morocco	Philippines	Laos	-0.00195082	0.00044002	-4.43347	9.27e-06
Bezoar	Morocco	Philippines	Vietnam	-0.00195728	0.00049862	-3.9254	8.66e-05
Bezoar	Morocco	Philippines	Philippines	-1.38e-19	1.64E-16	-0.000842337	0.999328
Bezoar	Morocco	Philippines	Indonesia	-0.00129292	0.000342323	-3.7769	0.00015879
Bezoar	Morocco	Indonesia	Russia	0.00180138	0.000583688	3.08621	0.00202725
Bezoar	Morocco	Indonesia	Romania	0.0032737	0.000645041	5.07518	3.87e-07
Bezoar	Morocco	Indonesia	Switzerland	0.00535871	0.00070435	7.60802	2.78e-14
Bezoar	Morocco	Indonesia	Italy	0.00598003	0.000637162	9.38541	6.27e-21
Bezoar	Morocco	Indonesia	France	0.00688259	0.000655017	10.5075	7.98e-26
Bezoar	Morocco	Indonesia	Spain	0.0155284	0.000647031	23.9995	2.81e-127
Bezoar	Morocco	Indonesia	Netherlands	0.00486552	0.00078875	6.16864	6.89e-10
Bezoar	Morocco	Indonesia	Denmark	0.00453485	0.00069675	6.50858	7.59e-11
Bezoar	Morocco	Indonesia	Finland	0.00237915	0.000745076	3.19316	0.00140726
Bezoar	Morocco	Indonesia	Ireland	0.00336201	0.000709964	4.73547	2.19e-06
Bezoar	Morocco	Indonesia	Iceland	0.00344461	0.00102369	3.36489	0.000765736
Bezoar	Morocco	Indonesia	UK	0.00310709	0.000860948	3.60892	0.00030747
Bezoar	Morocco	Indonesia	Saanen	0.00514438	0.000643114	7.99918	1.25e-15
Bezoar	Morocco	Indonesia	Tunisia	0.0167059	0.000638676	26.157	8.2e-151
Bezoar	Morocco	Indonesia	Morocco	0.0206559	0.000670197	30.8206	1.39e-208
Bezoar	Morocco	Indonesia	Mali	0.0239278	0.000720029	33.2317	3.75e-242
Bezoar	Morocco	Indonesia	BurkinaFaso	0.0240626	0.000730818	32.9256	9.46e-238
Bezoar	Morocco	Indonesia	Nigeria	0.022813	0.000723315	31.5396	2.49e-218
Bezoar	Morocco	Indonesia	Cameroon	0.0217644	0.000709954	30.6561	2.19e-206
Bezoar	Morocco	Indonesia	SouthAfrica	0.00835041	0.000602392	13.8621	1.08e-43
Bezoar	Morocco	Indonesia	Zimbabwe	0.0113686	0.00064136	17.7258	2.65e-70
Bezoar	Morocco	Indonesia	Mozambique	0.014001	0.000717546	19.5124	8.61e-85
Bezoar	Morocco	Indonesia	Madagascar	0.0114273	0.000799844	14.2869	2.64e-46
Bezoar	Morocco	Indonesia	Malawi	0.0148243	0.000685717	21.6187	1.2e-103
Bezoar	Morocco	Indonesia	Tanzania	0.011441	0.000635285	18.0093	1.65e-72
Bezoar	Morocco	Indonesia	Burundi	0.0149743	0.000695075	21.5434	6.11e-103
Bezoar	Morocco	Indonesia	Uganda	0.0145049	0.000664851	21.8168	1.61e-105
Bezoar	Morocco	Indonesia	Kenya	0.0140287	0.000669272	20.9612	1.48e-97
Bezoar	Morocco	Indonesia	Ethiopia	0.0143848	0.000670342	21.4588	3.78e-102
Bezoar	Morocco	Indonesia	Egypt	0.012236	0.000622296	19.6627	4.5e-86
Bezoar	Morocco	Indonesia	Boer	0.00708647	0.000694444	10.2045	1.89e-24
Bezoar	Morocco	Indonesia	Turkey	0.00483957	0.000598277	8.08917	6.01e-16
Bezoar	Morocco	Indonesia	Iran	0.00327606	0.000616339	5.31536	1.06e-07
Bezoar	Morocco	Indonesia	Kazakhstan	0.000709657	0.000583294	1.21664	0.223742
Bezoar	Morocco	Indonesia	Mongolia	-0.000575189	0.000591162	-0.972981	0.330563
Bezoar	Morocco	Indonesia	Xinjiang	-0.00050333	0.00058273	-0.863746	0.387727
Bezoar	Morocco	Indonesia	InnerMongolia	-0.000743908	0.000651372	-1.14206	0.253428
Bezoar	Morocco	Indonesia	Shandong	0.00123844	0.000560327	2.21021	0.0270908
Bezoar	Morocco	Indonesia	Yunnan	-0.00184221	0.00070704	-2.60553	0.00917329
Bezoar	Morocco	Indonesia	Jiangxi	0.000317717	0.00060803	0.522536	0.601297
Bezoar	Morocco	Indonesia	Pakistan	6.53E-05	0.000557442	0.117197	0.906704
Bezoar	Morocco	Indonesia	India	-0.000728931	0.000537377	-1.35646	0.174953
Bezoar	Morocco	Indonesia	Nepal	-0.00177226	0.000547328	-3.23802	0.00120362
Bezoar	Morocco	Indonesia	Bhutan	-0.00156545	0.000500999	-3.12466	0.00178011
Bezoar	Morocco	Indonesia	Bangladesh	-0.00136878	0.00046603	-2.93712	0.00331275
Bezoar	Morocco	Indonesia	Myanmar	-0.00120243	0.000444675	-2.70406	0.00684982
Bezoar	Morocco	Indonesia	Myanmar-Shan	-0.00127982	0.000469008	-2.72878	0.00635696
Bezoar	Morocco	Indonesia	Cambodia-P	-2.93e-05	0.000471178	-0.0622736	0.950345
Bezoar	Morocco	Indonesia	Cambodia-M	0.000887076	0.000589333	1.50522	0.132268
Bezoar	Morocco	Indonesia	Laos	-0.000657893	0.000455576	-1.44409	0.148713
Bezoar	Morocco	Indonesia	Vietnam	-0.000664361	0.000530676	-1.25191	0.210601
Bezoar	Morocco	Indonesia	Philippines	0.00129292	0.000342323	3.7769	0.00015879
Bezoar	Morocco	Indonesia	Indonesia	1.66E-19	1.68E-16	0.000985203	0.999214
Bezoar	Mali	Philippines	Russia	-0.000340551	0.000537601	-0.633464	0.526431
Bezoar	Mali	Philippines	Romania	0.000534307	0.000597216	0.894663	0.370967
Bezoar	Mali	Philippines	Switzerland	0.00271248	0.000663787	4.08638	4.38e-05
Bezoar	Mali	Philippines	Italy	0.00332519	0.000594492	5.59333	2.23e-08
Bezoar	Mali	Philippines	France	0.00473213	0.000618127	7.6556	1.92e-14
Bezoar	Mali	Philippines	Spain	0.0157403	0.000618682	25.4417	8.73e-143
Bezoar	Mali	Philippines	Netherlands	0.00348685	0.000790133	4.41299	1.02e-05
Bezoar	Mali	Philippines	Denmark	0.00246113	0.000684612	3.59493	0.00032448
Bezoar	Mali	Philippines	Finland	9.20E-05	0.000726337	0.126707	0.899173
Bezoar	Mali	Philippines	Ireland	0.000528048	0.00069237	0.762668	0.445662
Bezoar	Mali	Philippines	Iceland	0.00167633	0.00104185	1.60899	0.107618
Bezoar	Mali	Philippines	UK	0.000313643	0.00086809	0.361302	0.717873
Bezoar	Mali	Philippines	Saanen	0.00278412	0.000599298	4.64564	3.39e-06
Bezoar	Mali	Philippines	Tunisia	0.0166853	0.000617594	27.0166	9.43e-161
Bezoar	Mali	Philippines	Morocco	0.0221032	0.000637829	34.6539	3.91e-263
Bezoar	Mali	Philippines	Mali	0.0343346	0.000738772	46.4753	0
Bezoar	Mali	Philippines	BurkinaFaso	0.0338927	0.000736885	45.9946	0
Bezoar	Mali	Philippines	Nigeria	0.0308247	0.000724901	42.5226	0
Bezoar	Mali	Philippines	Cameroon	0.0285987	0.000709048	40.3339	0
Bezoar	Mali	Philippines	SouthAfrica	0.00857792	0.000563061	15.2344	2.09e-52
Bezoar	Mali	Philippines	Zimbabwe	0.0129863	0.000627133	20.7074	2.97e-95
Bezoar	Mali	Philippines	Mozambique	0.0165377	0.000722692	22.8835	6.78e-116
Bezoar	Mali	Philippines	Madagascar	0.0123805	0.000791864	15.6346	4.23e-55
Bezoar	Mali	Philippines	Malawi	0.016996	0.000684102	24.8442	2.99e-136
Bezoar	Mali	Philippines	Tanzania	0.0111611	0.000614195	18.1719	8.62e-74
Bezoar	Mali	Philippines	Burundi	0.0166002	0.000679116	24.4438	5.86e-132
Bezoar	Mali	Philippines	Uganda	0.0154023	0.000648571	23.7481	1.15e-124
Bezoar	Mali	Philippines	Kenya	0.0141285	0.000644742	21.9134	1.94e-106
Bezoar	Mali	Philippines	Ethiopia	0.0147783	0.000644606	22.9261	2.55e-116
Bezoar	Mali	Philippines	Egypt	0.0112262	0.000587043	19.1234	1.61e-81
Bezoar	Mali	Philippines	Boer	0.00613203	0.000653615	9.38172	6.49e-21
Bezoar	Mali	Philippines	Turkey	0.00279458	0.000554939	5.03583	4.76e-07
Bezoar	Mali	Philippines	Iran	0.00115523	0.000574819	2.00972	0.0444606
Bezoar	Mali	Philippines	Kazakhstan	-0.00132656	0.000534048	-2.48396	0.012993
Bezoar	Mali	Philippines	Mongolia	-0.00275697	0.000552965	-4.98579	6.17e-07
Bezoar	Mali	Philippines	Xinjiang	-0.0024696	0.000548563	-4.50195	6.73e-06
Bezoar	Mali	Philippines	InnerMongolia	-0.00264921	0.000620525	-4.26931	1.96e-05
Bezoar	Mali	Philippines	Shandong	-0.000543733	0.000522188	-1.04126	0.297756
Bezoar	Mali	Philippines	Yunnan	-0.00379547	0.000715805	-5.30238	1.14e-07
Bezoar	Mali	Philippines	Jiangxi	-0.00110631	0.000597154	-1.85264	0.0639344
Bezoar	Mali	Philippines	Pakistan	-0.00176175	0.000521839	-3.37605	0.000735347
Bezoar	Mali	Philippines	India	-0.00258305	0.000503174	-5.13352	2.84e-07
Bezoar	Mali	Philippines	Nepal	-0.00367127	0.000509231	-7.20944	5.62e-13
Bezoar	Mali	Philippines	Bhutan	-0.00339455	0.000463529	-7.32329	2.42e-13
Bezoar	Mali	Philippines	Bangladesh	-0.00301929	0.000433796	-6.96016	3.4e-12
Bezoar	Mali	Philippines	Myanmar	-0.0028392	0.000432648	-6.56237	5.3e-11
Bezoar	Mali	Philippines	Myanmar-Shan	-0.00282743	0.000474341	-5.96076	2.51e-09
Bezoar	Mali	Philippines	Cambodia-P	-0.00154716	0.000500147	-3.09342	0.00197864
Bezoar	Mali	Philippines	Cambodia-M	-0.000113228	0.000723024	-0.156603	0.875558
Bezoar	Mali	Philippines	Laos	-0.0021688	0.000491222	-4.41511	1.01e-05
Bezoar	Mali	Philippines	Vietnam	-0.00209146	0.000547724	-3.81845	0.000134293
Bezoar	Mali	Philippines	Philippines	1.17E-19	1.71E-16	0.000685054	0.999453
Bezoar	Mali	Philippines	Indonesia	-0.00140199	0.000372838	-3.76032	0.000169699
Bezoar	Mali	Indonesia	Russia	0.00106144	0.000628577	1.68864	0.0912893
Bezoar	Mali	Indonesia	Romania	0.0019363	0.000698313	2.77282	0.00555726
Bezoar	Mali	Indonesia	Switzerland	0.00411447	0.000758321	5.42576	5.77e-08
Bezoar	Mali	Indonesia	Italy	0.00472718	0.000691323	6.83787	8.04e-12
Bezoar	Mali	Indonesia	France	0.00613412	0.000712984	8.60345	7.74e-18
Bezoar	Mali	Indonesia	Spain	0.0171423	0.000707947	24.2141	1.58e-129
Bezoar	Mali	Indonesia	Netherlands	0.00488884	0.000859628	5.68716	1.29e-08
Bezoar	Mali	Indonesia	Denmark	0.00386312	0.000766644	5.039	4.68e-07
Bezoar	Mali	Indonesia	Finland	0.00149402	0.000803455	1.8595	0.062957
Bezoar	Mali	Indonesia	Ireland	0.00193004	0.000774499	2.49198	0.0127032
Bezoar	Mali	Indonesia	Iceland	0.00307831	0.00110694	2.78094	0.00542026
Bezoar	Mali	Indonesia	UK	0.00171563	0.000933624	1.83761	0.0661206
Bezoar	Mali	Indonesia	Saanen	0.00418611	0.000700263	5.97791	2.26e-09
Bezoar	Mali	Indonesia	Tunisia	0.0180873	0.000705536	25.6362	6.02e-145
Bezoar	Mali	Indonesia	Morocco	0.0235052	0.000721475	32.5794	8.04e-233
Bezoar	Mali	Indonesia	Mali	0.0357366	0.00081246	43.9857	0
Bezoar	Mali	Indonesia	BurkinaFaso	0.0352947	0.000807866	43.6888	0
Bezoar	Mali	Indonesia	Nigeria	0.0322267	0.000798797	40.344	0
Bezoar	Mali	Indonesia	Cameroon	0.0300007	0.000779888	38.4679	0
Bezoar	Mali	Indonesia	SouthAfrica	0.00997991	0.000654121	15.257	1.48e-52
Bezoar	Mali	Indonesia	Zimbabwe	0.0143883	0.000701882	20.4996	2.17e-93
Bezoar	Mali	Indonesia	Mozambique	0.0179397	0.000789112	22.7341	2.06e-114
Bezoar	Mali	Indonesia	Madagascar	0.0137825	0.000869645	15.8484	1.44e-56
Bezoar	Mali	Indonesia	Malawi	0.0183979	0.00075279	24.4397	6.48e-132
Bezoar	Mali	Indonesia	Tanzania	0.0125631	0.00070366	17.8539	2.7e-71
Bezoar	Mali	Indonesia	Burundi	0.0180021	0.000757245	23.7732	6.32e-125
Bezoar	Mali	Indonesia	Uganda	0.0168043	0.000727621	23.0949	5.21e-118
Bezoar	Mali	Indonesia	Kenya	0.0155305	0.000729201	21.2979	1.19e-100
Bezoar	Mali	Indonesia	Ethiopia	0.0161803	0.000731611	22.116	2.22e-108
Bezoar	Mali	Indonesia	Egypt	0.0126282	0.000674121	18.7329	2.67e-78
Bezoar	Mali	Indonesia	Boer	0.00753402	0.000739831	10.1834	2.35e-24
Bezoar	Mali	Indonesia	Turkey	0.00419657	0.000650536	6.45094	1.11e-10
Bezoar	Mali	Indonesia	Iran	0.00255721	0.000668252	3.82672	0.00012986
Bezoar	Mali	Indonesia	Kazakhstan	7.54E-05	0.000628844	0.119956	0.904518
Bezoar	Mali	Indonesia	Mongolia	-0.00135498	0.000642981	-2.10734	0.0350878
Bezoar	Mali	Indonesia	Xinjiang	-0.00106761	0.000633054	-1.68645	0.0917096
Bezoar	Mali	Indonesia	InnerMongolia	-0.00124722	0.000690413	-1.80649	0.070842
Bezoar	Mali	Indonesia	Shandong	0.000858256	0.000610256	1.40639	0.15961
Bezoar	Mali	Indonesia	Yunnan	-0.00239348	0.000777899	-3.07686	0.00209197
Bezoar	Mali	Indonesia	Jiangxi	0.00029568	0.000664704	0.444829	0.656444
Bezoar	Mali	Indonesia	Pakistan	-0.000359764	0.000605279	-0.594377	0.55226
Bezoar	Mali	Indonesia	India	-0.00118107	0.000581362	-2.03155	0.0421992
Bezoar	Mali	Indonesia	Nepal	-0.00226928	0.000600604	-3.77833	0.000157885
Bezoar	Mali	Indonesia	Bhutan	-0.00199256	0.000543773	-3.66434	0.000247982
Bezoar	Mali	Indonesia	Bangladesh	-0.0016173	0.00051166	-3.16089	0.00157287
Bezoar	Mali	Indonesia	Myanmar	-0.00143721	0.00048934	-2.93703	0.00331371
Bezoar	Mali	Indonesia	Myanmar-Shan	-0.00142544	0.000518739	-2.74789	0.00599795
Bezoar	Mali	Indonesia	Cambodia-P	-0.000145175	0.000527067	-0.275439	0.782979
Bezoar	Mali	Indonesia	Cambodia-M	0.00128876	0.000663157	1.94337	0.0519711
Bezoar	Mali	Indonesia	Laos	-0.000766807	0.000511842	-1.49813	0.134099
Bezoar	Mali	Indonesia	Vietnam	-0.000689468	0.000579243	-1.19029	0.233932
Bezoar	Mali	Indonesia	Philippines	0.00140199	0.000372838	3.76032	0.000169699
Bezoar	Mali	Indonesia	Indonesia	2.06E-20	1.67E-16	0.000123239	0.999902
Bezoar	BurkinaFaso	Philippines	Russia	-0.00076548	0.000542637	-1.41067	0.158343
Bezoar	BurkinaFaso	Philippines	Romania	9.96E-05	0.000608081	0.163766	0.869916
Bezoar	BurkinaFaso	Philippines	Switzerland	0.00266865	0.000673079	3.96484	7.34e-05
Bezoar	BurkinaFaso	Philippines	Italy	0.00295589	0.000604082	4.89319	9.92e-07
Bezoar	BurkinaFaso	Philippines	France	0.00453555	0.00062843	7.21727	5.3e-13
Bezoar	BurkinaFaso	Philippines	Spain	0.0156279	0.000625308	24.9923	7.42e-138
Bezoar	BurkinaFaso	Philippines	Netherlands	0.00355693	0.00081196	4.38067	1.18e-05
Bezoar	BurkinaFaso	Philippines	Denmark	0.00244439	0.000706137	3.46163	0.000536906
Bezoar	BurkinaFaso	Philippines	Finland	3.62E-05	0.00074449	0.0485746	0.961258
Bezoar	BurkinaFaso	Philippines	Ireland	0.000408218	0.000700854	0.582458	0.560258
Bezoar	BurkinaFaso	Philippines	Iceland	0.00160775	0.00106911	1.50381	0.13263
Bezoar	BurkinaFaso	Philippines	UK	8.84E-05	0.000892767	0.0990037	0.921135
Bezoar	BurkinaFaso	Philippines	Saanen	0.00267914	0.000604624	4.43108	9.38e-06
Bezoar	BurkinaFaso	Philippines	Tunisia	0.0165569	0.000609331	27.1722	1.38e-162
Bezoar	BurkinaFaso	Philippines	Morocco	0.022052	0.00064219	34.3387	2.08e-258
Bezoar	BurkinaFaso	Philippines	Mali	0.0337066	0.000731066	46.1062	0
Bezoar	BurkinaFaso	Philippines	BurkinaFaso	0.0374175	0.000749605	49.9163	0
Bezoar	BurkinaFaso	Philippines	Nigeria	0.0326877	0.000725792	45.0372	0
Bezoar	BurkinaFaso	Philippines	Cameroon	0.0301522	0.000711051	42.4051	0
Bezoar	BurkinaFaso	Philippines	SouthAfrica	0.00886084	0.00056826	15.5929	8.13e-55
Bezoar	BurkinaFaso	Philippines	Zimbabwe	0.0134221	0.000632481	21.2214	6.06e-100
Bezoar	BurkinaFaso	Philippines	Mozambique	0.0173976	0.000731101	23.7964	3.64e-125
Bezoar	BurkinaFaso	Philippines	Madagascar	0.0125011	0.000814986	15.339	4.19e-53
Bezoar	BurkinaFaso	Philippines	Malawi	0.017656	0.00069354	25.4578	5.79e-143
Bezoar	BurkinaFaso	Philippines	Tanzania	0.0109919	0.000621198	17.6946	4.61e-70
Bezoar	BurkinaFaso	Philippines	Burundi	0.0168849	0.000686363	24.6005	1.25e-133
Bezoar	BurkinaFaso	Philippines	Uganda	0.0155264	0.000654716	23.7147	2.55e-124
Bezoar	BurkinaFaso	Philippines	Kenya	0.0138585	0.000647713	21.3961	1.45e-101
Bezoar	BurkinaFaso	Philippines	Ethiopia	0.0147217	0.000651478	22.5974	4.6e-113
Bezoar	BurkinaFaso	Philippines	Egypt	0.0108368	0.000590805	18.3424	3.79e-75
Bezoar	BurkinaFaso	Philippines	Boer	0.00637308	0.000665889	9.57079	1.06e-21
Bezoar	BurkinaFaso	Philippines	Turkey	0.00238608	0.000561093	4.25255	2.11e-05
Bezoar	BurkinaFaso	Philippines	Iran	0.000616405	0.000581073	1.0608	0.288779
Bezoar	BurkinaFaso	Philippines	Kazakhstan	-0.0018308	0.000538828	-3.39775	0.000679424
Bezoar	BurkinaFaso	Philippines	Mongolia	-0.00314619	0.000555189	-5.66689	1.45e-08
Bezoar	BurkinaFaso	Philippines	Xinjiang	-0.00297043	0.000549109	-5.40954	6.32e-08
Bezoar	BurkinaFaso	Philippines	InnerMongolia	-0.0030105	0.000624106	-4.8237	1.41e-06
Bezoar	BurkinaFaso	Philippines	Shandong	-0.000668787	0.000526951	-1.26916	0.204383
Bezoar	BurkinaFaso	Philippines	Yunnan	-0.00482038	0.000718867	-6.70552	2.01e-11
Bezoar	BurkinaFaso	Philippines	Jiangxi	-0.00124892	0.000600495	-2.07982	0.0375425
Bezoar	BurkinaFaso	Philippines	Pakistan	-0.00223103	0.000532137	-4.1926	2.76e-05
Bezoar	BurkinaFaso	Philippines	India	-0.00295216	0.000517314	-5.70669	1.15e-08
Bezoar	BurkinaFaso	Philippines	Nepal	-0.00402184	0.000512825	-7.84252	4.42e-15
Bezoar	BurkinaFaso	Philippines	Bhutan	-0.00352926	0.000470139	-7.50685	6.06e-14
Bezoar	BurkinaFaso	Philippines	Bangladesh	-0.00307682	0.000449704	-6.84187	7.82e-12
Bezoar	BurkinaFaso	Philippines	Myanmar	-0.00304511	0.000444556	-6.84977	7.4e-12
Bezoar	BurkinaFaso	Philippines	Myanmar-Shan	-0.002855	0.000483279	-5.90756	3.47e-09
Bezoar	BurkinaFaso	Philippines	Cambodia-P	-0.0017931	0.00051258	-3.4982	0.000468416
Bezoar	BurkinaFaso	Philippines	Cambodia-M	8.01E-05	0.000739441	0.108387	0.913688
Bezoar	BurkinaFaso	Philippines	Laos	-0.00237639	0.000505928	-4.69709	2.64e-06
Bezoar	BurkinaFaso	Philippines	Vietnam	-0.0022604	0.000557857	-4.05193	5.08e-05
Bezoar	BurkinaFaso	Philippines	Philippines	3.45E-20	1.68E-16	0.000205828	0.999836
Bezoar	BurkinaFaso	Philippines	Indonesia	-0.00146519	0.000386084	-3.79501	0.000147639
Bezoar	BurkinaFaso	Indonesia	Russia	0.000699711	0.000646379	1.08251	0.279026
Bezoar	BurkinaFaso	Indonesia	Romania	0.00156477	0.000720967	2.17038	0.0299779
Bezoar	BurkinaFaso	Indonesia	Switzerland	0.00413384	0.000776714	5.32222	1.03e-07
Bezoar	BurkinaFaso	Indonesia	Italy	0.00442108	0.000712275	6.20698	5.4e-10
Bezoar	BurkinaFaso	Indonesia	France	0.00600075	0.000732944	8.18717	2.67e-16
Bezoar	BurkinaFaso	Indonesia	Spain	0.0170931	0.000723814	23.6152	2.69e-123
Bezoar	BurkinaFaso	Indonesia	Netherlands	0.00502212	0.000892712	5.62568	1.85e-08
Bezoar	BurkinaFaso	Indonesia	Denmark	0.00390958	0.000799548	4.88974	1.01e-06
Bezoar	BurkinaFaso	Indonesia	Finland	0.00150136	0.000831806	1.80493	0.071085
Bezoar	BurkinaFaso	Indonesia	Ireland	0.00187341	0.000797872	2.34801	0.0188741
Bezoar	BurkinaFaso	Indonesia	Iceland	0.00307294	0.00114812	2.6765	0.00743963
Bezoar	BurkinaFaso	Indonesia	UK	0.00155358	0.000969573	1.60233	0.109082
Bezoar	BurkinaFaso	Indonesia	Saanen	0.00414433	0.000716388	5.78504	7.25e-09
Bezoar	BurkinaFaso	Indonesia	Tunisia	0.0180221	0.000708731	25.4286	1.22e-142
Bezoar	BurkinaFaso	Indonesia	Morocco	0.0235172	0.000738915	31.8266	2.77e-222
Bezoar	BurkinaFaso	Indonesia	Mali	0.0351718	0.000813734	43.2228	0
Bezoar	BurkinaFaso	Indonesia	BurkinaFaso	0.0388827	0.000830253	46.8323	0
Bezoar	BurkinaFaso	Indonesia	Nigeria	0.0341529	0.000809452	42.1926	0
Bezoar	BurkinaFaso	Indonesia	Cameroon	0.0316174	0.000789211	40.062	0
Bezoar	BurkinaFaso	Indonesia	SouthAfrica	0.010326	0.000671994	15.3663	2.76e-53
Bezoar	BurkinaFaso	Indonesia	Zimbabwe	0.0148873	0.000718891	20.7088	2.89e-95
Bezoar	BurkinaFaso	Indonesia	Mozambique	0.0188628	0.000811124	23.2551	1.26e-119
Bezoar	BurkinaFaso	Indonesia	Madagascar	0.0139663	0.000898992	15.5355	1.99e-54
Bezoar	BurkinaFaso	Indonesia	Malawi	0.0191212	0.000777399	24.5963	1.38e-133
Bezoar	BurkinaFaso	Indonesia	Tanzania	0.012457	0.000723797	17.2107	2.21e-66
Bezoar	BurkinaFaso	Indonesia	Burundi	0.0183501	0.000774651	23.6882	4.77e-124
Bezoar	BurkinaFaso	Indonesia	Uganda	0.0169915	0.000746792	22.7527	1.35e-114
Bezoar	BurkinaFaso	Indonesia	Kenya	0.0153237	0.000742955	20.6254	1.62e-94
Bezoar	BurkinaFaso	Indonesia	Ethiopia	0.0161869	0.000751527	21.5387	6.76e-103
Bezoar	BurkinaFaso	Indonesia	Egypt	0.012302	0.000689991	17.8292	4.19e-71
Bezoar	BurkinaFaso	Indonesia	Boer	0.00783828	0.000762514	10.2795	8.72e-25
Bezoar	BurkinaFaso	Indonesia	Turkey	0.00385127	0.000662087	5.81687	6e-09
Bezoar	BurkinaFaso	Indonesia	Iran	0.0020816	0.000684794	3.03974	0.00236783
Bezoar	BurkinaFaso	Indonesia	Kazakhstan	-0.000365611	0.000645112	-0.566741	0.57089
Bezoar	BurkinaFaso	Indonesia	Mongolia	-0.001681	0.000658396	-2.55318	0.0106745
Bezoar	BurkinaFaso	Indonesia	Xinjiang	-0.00150523	0.000643435	-2.33937	0.0193161
Bezoar	BurkinaFaso	Indonesia	InnerMongolia	-0.00154531	0.000705157	-2.19144	0.02842
Bezoar	BurkinaFaso	Indonesia	Shandong	0.000796405	0.000629646	1.26484	0.205927
Bezoar	BurkinaFaso	Indonesia	Yunnan	-0.00335519	0.000787929	-4.25823	2.06e-05
Bezoar	BurkinaFaso	Indonesia	Jiangxi	0.000216273	0.000671578	0.322038	0.747424
Bezoar	BurkinaFaso	Indonesia	Pakistan	-0.000765843	0.000622281	-1.2307	0.218434
Bezoar	BurkinaFaso	Indonesia	India	-0.00148696	0.000600678	-2.47548	0.0133059
Bezoar	BurkinaFaso	Indonesia	Nepal	-0.00255664	0.000609141	-4.19713	2.7e-05
Bezoar	BurkinaFaso	Indonesia	Bhutan	-0.00206407	0.000554736	-3.72081	0.000198585
Bezoar	BurkinaFaso	Indonesia	Bangladesh	-0.00161162	0.000531392	-3.03284	0.00242268
Bezoar	BurkinaFaso	Indonesia	Myanmar	-0.00157991	0.000503897	-3.13539	0.00171627
Bezoar	BurkinaFaso	Indonesia	Myanmar-Shan	-0.00138981	0.000530561	-2.6195	0.00880575
Bezoar	BurkinaFaso	Indonesia	Cambodia-P	-0.000327913	0.000544176	-0.602586	0.546784
Bezoar	BurkinaFaso	Indonesia	Cambodia-M	0.00154534	0.000677696	2.28028	0.0225909
Bezoar	BurkinaFaso	Indonesia	Laos	-0.000911201	0.000525819	-1.73292	0.0831101
Bezoar	BurkinaFaso	Indonesia	Vietnam	-0.000795205	0.00059394	-1.33886	0.180615
Bezoar	BurkinaFaso	Indonesia	Philippines	0.00146519	0.000386084	3.79501	0.000147639
Bezoar	BurkinaFaso	Indonesia	Indonesia	6.93E-21	1.70E-16	4.07E-05	0.999968
Bezoar	Nigeria	Philippines	Russia	-0.000385268	0.000539312	-0.71437	0.474999
Bezoar	Nigeria	Philippines	Romania	0.000363151	0.00060122	0.604022	0.545829
Bezoar	Nigeria	Philippines	Switzerland	0.00228634	0.000663975	3.44341	0.000574424
Bezoar	Nigeria	Philippines	Italy	0.00273518	0.00059945	4.56281	5.05e-06
Bezoar	Nigeria	Philippines	France	0.00425347	0.000623239	6.82478	8.81e-12
Bezoar	Nigeria	Philippines	Spain	0.0148062	0.000616989	23.9975	2.95e-127
Bezoar	Nigeria	Philippines	Netherlands	0.00351518	0.000784648	4.47994	7.47e-06
Bezoar	Nigeria	Philippines	Denmark	0.00264547	0.000678997	3.89614	9.77e-05
Bezoar	Nigeria	Philippines	Finland	0.000268297	0.000734502	0.365277	0.714904
Bezoar	Nigeria	Philippines	Ireland	0.000485187	0.000696208	0.696898	0.485866
Bezoar	Nigeria	Philippines	Iceland	0.00158258	0.00105482	1.50033	0.133529
Bezoar	Nigeria	Philippines	UK	-2.3e-06	0.000873302	-0.00263703	0.997896
Bezoar	Nigeria	Philippines	Saanen	0.00265576	0.000601339	4.41642	1e-05
Bezoar	Nigeria	Philippines	Tunisia	0.0163246	0.000602295	27.104	8.84e-162
Bezoar	Nigeria	Philippines	Morocco	0.0211812	0.000637094	33.2466	2.29e-242
Bezoar	Nigeria	Philippines	Mali	0.0310174	0.000719492	43.1102	0
Bezoar	Nigeria	Philippines	BurkinaFaso	0.0330665	0.000726552	45.5115	0
Bezoar	Nigeria	Philippines	Nigeria	0.0344663	0.000724689	47.5602	0
Bezoar	Nigeria	Philippines	Cameroon	0.0317659	0.000703687	45.1421	0
Bezoar	Nigeria	Philippines	SouthAfrica	0.00920904	0.000568872	16.1882	6.1e-59
Bezoar	Nigeria	Philippines	Zimbabwe	0.0139645	0.00061759	22.6112	3.36e-113
Bezoar	Nigeria	Philippines	Mozambique	0.0181931	0.000717334	25.3621	6.61e-142
Bezoar	Nigeria	Philippines	Madagascar	0.0132749	0.000789765	16.8086	2.11e-63
Bezoar	Nigeria	Philippines	Malawi	0.0185079	0.000682462	27.1193	5.84e-162
Bezoar	Nigeria	Philippines	Tanzania	0.0116161	0.000615956	18.8586	2.5e-79
Bezoar	Nigeria	Philippines	Burundi	0.0177377	0.000688109	25.7775	1.59e-146
Bezoar	Nigeria	Philippines	Uganda	0.0163375	0.000651	25.096	5.49e-139
Bezoar	Nigeria	Philippines	Kenya	0.0145965	0.000637694	22.8895	5.91e-116
Bezoar	Nigeria	Philippines	Ethiopia	0.0155361	0.000643766	24.1332	1.12e-128
Bezoar	Nigeria	Philippines	Egypt	0.0112248	0.000586548	19.1371	1.24e-81
Bezoar	Nigeria	Philippines	Boer	0.00651133	0.000674101	9.65928	4.49e-22
Bezoar	Nigeria	Philippines	Turkey	0.00276071	0.000551755	5.0035	5.63e-07
Bezoar	Nigeria	Philippines	Iran	0.000982459	0.000575674	1.70663	0.0878918
Bezoar	Nigeria	Philippines	Kazakhstan	-0.00148467	0.000533233	-2.78428	0.00536463
Bezoar	Nigeria	Philippines	Mongolia	-0.00283204	0.000550055	-5.14865	2.62e-07
Bezoar	Nigeria	Philippines	Xinjiang	-0.00265008	0.000543098	-4.87956	1.06e-06
Bezoar	Nigeria	Philippines	InnerMongolia	-0.00280886	0.000627716	-4.47474	7.65e-06
Bezoar	Nigeria	Philippines	Shandong	-0.000583835	0.000522151	-1.11813	0.26351
Bezoar	Nigeria	Philippines	Yunnan	-0.00445563	0.000703783	-6.33097	2.44e-10
Bezoar	Nigeria	Philippines	Jiangxi	-0.0013196	0.000588855	-2.24097	0.0250283
Bezoar	Nigeria	Philippines	Pakistan	-0.00212012	0.000526413	-4.02749	5.64e-05
Bezoar	Nigeria	Philippines	India	-0.00283184	0.000508335	-5.5708	2.54e-08
Bezoar	Nigeria	Philippines	Nepal	-0.00366429	0.000509366	-7.19383	6.3e-13
Bezoar	Nigeria	Philippines	Bhutan	-0.00331072	0.000465185	-7.117	1.1e-12
Bezoar	Nigeria	Philippines	Bangladesh	-0.00300828	0.000442392	-6.80004	1.05e-11
Bezoar	Nigeria	Philippines	Myanmar	-0.00285936	0.000437181	-6.54045	6.13e-11
Bezoar	Nigeria	Philippines	Myanmar-Shan	-0.00289127	0.000476621	-6.06618	1.31e-09
Bezoar	Nigeria	Philippines	Cambodia-P	-0.00165884	0.000502907	-3.2985	0.000972016
Bezoar	Nigeria	Philippines	Cambodia-M	7.49E-05	0.000724834	0.103292	0.917731
Bezoar	Nigeria	Philippines	Laos	-0.00231305	0.000492351	-4.69797	2.63e-06
Bezoar	Nigeria	Philippines	Vietnam	-0.0023993	0.000537872	-4.46073	8.17e-06
Bezoar	Nigeria	Philippines	Philippines	2.77E-20	1.67E-16	0.000165151	0.999868
Bezoar	Nigeria	Philippines	Indonesia	-0.00141223	0.000370324	-3.81351	0.000137009
Bezoar	Nigeria	Indonesia	Russia	0.00102696	0.000632503	1.62365	0.104451
Bezoar	Nigeria	Indonesia	Romania	0.00177538	0.000699796	2.537	0.0111807
Bezoar	Nigeria	Indonesia	Switzerland	0.00369857	0.000755037	4.89853	9.66e-07
Bezoar	Nigeria	Indonesia	Italy	0.00414741	0.000696335	5.95606	2.58e-09
Bezoar	Nigeria	Indonesia	France	0.0056657	0.000716565	7.90676	2.64e-15
Bezoar	Nigeria	Indonesia	Spain	0.0162184	0.000705588	22.9857	6.49e-117
Bezoar	Nigeria	Indonesia	Netherlands	0.00492741	0.000855089	5.76245	8.29e-09
Bezoar	Nigeria	Indonesia	Denmark	0.0040577	0.000763991	5.31119	1.09e-07
Bezoar	Nigeria	Indonesia	Finland	0.00168053	0.000807414	2.08137	0.0373999
Bezoar	Nigeria	Indonesia	Ireland	0.00189742	0.000778948	2.43587	0.0148559
Bezoar	Nigeria	Indonesia	Iceland	0.00299481	0.00111735	2.68027	0.00735628
Bezoar	Nigeria	Indonesia	UK	0.00140993	0.000939842	1.50018	0.133569
Bezoar	Nigeria	Indonesia	Saanen	0.00406799	0.000700904	5.80392	6.48e-09
Bezoar	Nigeria	Indonesia	Tunisia	0.0177368	0.000693132	25.5894	2e-144
Bezoar	Nigeria	Indonesia	Morocco	0.0225935	0.000724208	31.1974	1.15e-213
Bezoar	Nigeria	Indonesia	Mali	0.0324297	0.000794466	40.8195	0
Bezoar	Nigeria	Indonesia	BurkinaFaso	0.0344787	0.000799169	43.1432	0
Bezoar	Nigeria	Indonesia	Nigeria	0.0358786	0.000796261	45.0588	0
Bezoar	Nigeria	Indonesia	Cameroon	0.0331781	0.000776869	42.7075	0
Bezoar	Nigeria	Indonesia	SouthAfrica	0.0106213	0.000658941	16.1187	1.89e-58
Bezoar	Nigeria	Indonesia	Zimbabwe	0.0153767	0.000693275	22.1798	5.38e-109
Bezoar	Nigeria	Indonesia	Mozambique	0.0196053	0.000788799	24.8546	2.3e-136
Bezoar	Nigeria	Indonesia	Madagascar	0.0146871	0.000874276	16.7991	2.48e-63
Bezoar	Nigeria	Indonesia	Malawi	0.0199201	0.000758128	26.2754	3.66e-152
Bezoar	Nigeria	Indonesia	Tanzania	0.0130283	0.000707493	18.4148	1e-75
Bezoar	Nigeria	Indonesia	Burundi	0.01915	0.000766959	24.9687	1.34e-137
Bezoar	Nigeria	Indonesia	Uganda	0.0177498	0.000733118	24.2113	1.69e-129
Bezoar	Nigeria	Indonesia	Kenya	0.0160087	0.000725797	22.0568	8.22e-108
Bezoar	Nigeria	Indonesia	Ethiopia	0.0169484	0.000734787	23.0657	1.02e-117
Bezoar	Nigeria	Indonesia	Egypt	0.012637	0.000674844	18.7259	3.05e-78
Bezoar	Nigeria	Indonesia	Boer	0.00792356	0.000759029	10.4391	1.64e-25
Bezoar	Nigeria	Indonesia	Turkey	0.00417294	0.00064706	6.44907	1.13e-10
Bezoar	Nigeria	Indonesia	Iran	0.00239469	0.000670602	3.57096	0.000355678
Bezoar	Nigeria	Indonesia	Kazakhstan	-7.24e-05	0.000632272	-0.114569	0.908787
Bezoar	Nigeria	Indonesia	Mongolia	-0.00141981	0.000643005	-2.20809	0.0272381
Bezoar	Nigeria	Indonesia	Xinjiang	-0.00123785	0.000629805	-1.96544	0.0493629
Bezoar	Nigeria	Indonesia	InnerMongolia	-0.00139663	0.000699408	-1.99688	0.0458382
Bezoar	Nigeria	Indonesia	Shandong	0.000828396	0.000611369	1.35499	0.175422
Bezoar	Nigeria	Indonesia	Yunnan	-0.0030434	0.000767717	-3.96422	7.36e-05
Bezoar	Nigeria	Indonesia	Jiangxi	9.26E-05	0.000651866	0.142095	0.887005
Bezoar	Nigeria	Indonesia	Pakistan	-0.000707893	0.000607705	-1.16486	0.244075
Bezoar	Nigeria	Indonesia	India	-0.0014196	0.000585268	-2.42556	0.0152846
Bezoar	Nigeria	Indonesia	Nepal	-0.00225206	0.000599686	-3.7554	0.000173065
Bezoar	Nigeria	Indonesia	Bhutan	-0.00189849	0.000541423	-3.50649	0.000454066
Bezoar	Nigeria	Indonesia	Bangladesh	-0.00159605	0.000512539	-3.11401	0.00184566
Bezoar	Nigeria	Indonesia	Myanmar	-0.00144713	0.000484942	-2.98412	0.00284392
Bezoar	Nigeria	Indonesia	Myanmar-Shan	-0.00147904	0.000519211	-2.84863	0.00439078
Bezoar	Nigeria	Indonesia	Cambodia-P	-0.000246609	0.000531617	-0.463885	0.64273
Bezoar	Nigeria	Indonesia	Cambodia-M	0.0014871	0.000669153	2.22236	0.0262588
Bezoar	Nigeria	Indonesia	Laos	-0.000900821	0.000509449	-1.76823	0.0770232
Bezoar	Nigeria	Indonesia	Vietnam	-0.000987073	0.000571092	-1.7284	0.0839172
Bezoar	Nigeria	Indonesia	Philippines	0.00141223	0.000370324	3.81351	0.000137009
Bezoar	Nigeria	Indonesia	Indonesia	-3.45e-20	1.70E-16	-0.000203209	0.999838
Bezoar	Cameroon	Philippines	Russia	-0.000535728	0.000540038	-0.99202	0.321188
Bezoar	Cameroon	Philippines	Romania	-0.000110972	0.00060217	-0.184287	0.853788
Bezoar	Cameroon	Philippines	Switzerland	0.00194925	0.000659391	2.95614	0.00311512
Bezoar	Cameroon	Philippines	Italy	0.00227036	0.000590676	3.84367	0.000121208
Bezoar	Cameroon	Philippines	France	0.00358263	0.000613557	5.83912	5.25e-09
Bezoar	Cameroon	Philippines	Spain	0.013855	0.000613334	22.5897	5.47e-113
Bezoar	Cameroon	Philippines	Netherlands	0.0028567	0.000783312	3.64695	0.000265374
Bezoar	Cameroon	Philippines	Denmark	0.00217082	0.000670442	3.2379	0.00120413
Bezoar	Cameroon	Philippines	Finland	8.90E-06	0.000718592	0.0123836	0.99012
Bezoar	Cameroon	Philippines	Ireland	8.47E-05	0.000683527	0.123925	0.901375
Bezoar	Cameroon	Philippines	Iceland	0.00135309	0.00104852	1.29048	0.196884
Bezoar	Cameroon	Philippines	UK	-0.000175599	0.000889875	-0.19733	0.84357
Bezoar	Cameroon	Philippines	Saanen	0.00227637	0.000597233	3.81152	0.000138112
Bezoar	Cameroon	Philippines	Tunisia	0.0156281	0.000600282	26.0346	2.01e-149
Bezoar	Cameroon	Philippines	Morocco	0.0199328	0.00063354	31.4625	2.83e-217
Bezoar	Cameroon	Philippines	Mali	0.0285916	0.000709186	40.316	0
Bezoar	Cameroon	Philippines	BurkinaFaso	0.0303312	0.000715782	42.3749	0
Bezoar	Cameroon	Philippines	Nigeria	0.0315661	0.00070926	44.5056	0
Bezoar	Cameroon	Philippines	Cameroon	0.0365336	0.00071588	51.0331	0
Bezoar	Cameroon	Philippines	SouthAfrica	0.00930571	0.000573136	16.2365	2.79e-59
Bezoar	Cameroon	Philippines	Zimbabwe	0.0143224	0.000625735	22.8889	6e-116
Bezoar	Cameroon	Philippines	Mozambique	0.018637	0.000731893	25.4641	4.93e-143
Bezoar	Cameroon	Philippines	Madagascar	0.013375	0.000800981	16.6983	1.35e-62
Bezoar	Cameroon	Philippines	Malawi	0.0188353	0.000690506	27.2775	7.85e-164
Bezoar	Cameroon	Philippines	Tanzania	0.011772	0.00061552	19.1253	1.56e-81
Bezoar	Cameroon	Philippines	Burundi	0.0184712	0.000680452	27.1455	2.86e-162
Bezoar	Cameroon	Philippines	Uganda	0.0169718	0.000649386	26.1352	1.45e-150
Bezoar	Cameroon	Philippines	Kenya	0.0147952	0.000639451	23.1373	1.95e-118
Bezoar	Cameroon	Philippines	Ethiopia	0.0158145	0.000643318	24.5827	1.93e-133
Bezoar	Cameroon	Philippines	Egypt	0.0111064	0.000583492	19.0344	8.85e-81
Bezoar	Cameroon	Philippines	Boer	0.00647778	0.000672385	9.63403	5.74e-22
Bezoar	Cameroon	Philippines	Turkey	0.00266837	0.000557587	4.78557	1.71e-06
Bezoar	Cameroon	Philippines	Iran	0.000777175	0.000575078	1.35142	0.17656
Bezoar	Cameroon	Philippines	Kazakhstan	-0.00165453	0.000541046	-3.05803	0.00222799
Bezoar	Cameroon	Philippines	Mongolia	-0.00296901	0.000557688	-5.32378	1.02e-07
Bezoar	Cameroon	Philippines	Xinjiang	-0.00281985	0.000553035	-5.09886	3.42e-07
Bezoar	Cameroon	Philippines	InnerMongolia	-0.00302767	0.000636337	-4.75796	1.96e-06
Bezoar	Cameroon	Philippines	Shandong	-0.000665252	0.000530076	-1.25501	0.209474
Bezoar	Cameroon	Philippines	Yunnan	-0.00461835	0.000713773	-6.47033	9.78e-11
Bezoar	Cameroon	Philippines	Jiangxi	-0.00141612	0.000601261	-2.35525	0.0185102
Bezoar	Cameroon	Philippines	Pakistan	-0.00235947	0.000529942	-4.45232	8.49e-06
Bezoar	Cameroon	Philippines	India	-0.00307896	0.000514168	-5.98824	2.12e-09
Bezoar	Cameroon	Philippines	Nepal	-0.00391687	0.000525691	-7.45089	9.27e-14
Bezoar	Cameroon	Philippines	Bhutan	-0.00329584	0.000477998	-6.8951	5.38e-12
Bezoar	Cameroon	Philippines	Bangladesh	-0.00296057	0.000448617	-6.59934	4.13e-11
Bezoar	Cameroon	Philippines	Myanmar	-0.00303641	0.000443294	-6.84966	7.4e-12
Bezoar	Cameroon	Philippines	Myanmar-Shan	-0.00305791	0.000478431	-6.39154	1.64e-10
Bezoar	Cameroon	Philippines	Cambodia-P	-0.0016011	0.000511509	-3.13014	0.00174722
Bezoar	Cameroon	Philippines	Cambodia-M	0.000204915	0.000729894	0.280746	0.778905
Bezoar	Cameroon	Philippines	Laos	-0.00222477	0.000489803	-4.54218	5.57e-06
Bezoar	Cameroon	Philippines	Vietnam	-0.00232279	0.0005515	-4.21178	2.53e-05
Bezoar	Cameroon	Philippines	Philippines	-6.21e-20	1.65E-16	-0.000375435	0.9997
Bezoar	Cameroon	Philippines	Indonesia	-0.00134477	0.000375838	-3.57807	0.000346142
Bezoar	Cameroon	Indonesia	Russia	0.000809044	0.000641028	1.26211	0.206911
Bezoar	Cameroon	Indonesia	Romania	0.0012338	0.000708626	1.74112	0.0816633
Bezoar	Cameroon	Indonesia	Switzerland	0.00329403	0.000757112	4.35078	1.36e-05
Bezoar	Cameroon	Indonesia	Italy	0.00361514	0.000695802	5.19564	2.04e-07
Bezoar	Cameroon	Indonesia	France	0.00492741	0.00071371	6.90393	5.06e-12
Bezoar	Cameroon	Indonesia	Spain	0.0151998	0.00070936	21.4275	7.41e-102
Bezoar	Cameroon	Indonesia	Netherlands	0.00420147	0.000859321	4.88929	1.01e-06
Bezoar	Cameroon	Indonesia	Denmark	0.0035156	0.000758816	4.63301	3.6e-06
Bezoar	Cameroon	Indonesia	Finland	0.00135367	0.000800929	1.69013	0.0910036
Bezoar	Cameroon	Indonesia	Ireland	0.00142948	0.000769777	1.857	0.0633105
Bezoar	Cameroon	Indonesia	Iceland	0.00269787	0.00110852	2.43377	0.0149426
Bezoar	Cameroon	Indonesia	UK	0.00116917	0.000960373	1.21742	0.223446
Bezoar	Cameroon	Indonesia	Saanen	0.00362114	0.000702495	5.15468	2.54e-07
Bezoar	Cameroon	Indonesia	Tunisia	0.0169729	0.000700892	24.2161	1.51e-129
Bezoar	Cameroon	Indonesia	Morocco	0.0212775	0.000730784	29.116	2.25e-186
Bezoar	Cameroon	Indonesia	Mali	0.0299363	0.000793878	37.709	3.54203152645586e-311
Bezoar	Cameroon	Indonesia	BurkinaFaso	0.031676	0.000797945	39.6969	0
Bezoar	Cameroon	Indonesia	Nigeria	0.0329108	0.000795545	41.3689	0
Bezoar	Cameroon	Indonesia	Cameroon	0.0378783	0.000799713	47.3649	0
Bezoar	Cameroon	Indonesia	SouthAfrica	0.0106505	0.000676274	15.7488	7e-56
Bezoar	Cameroon	Indonesia	Zimbabwe	0.0156671	0.00071124	22.0279	1.56e-107
Bezoar	Cameroon	Indonesia	Mozambique	0.0199818	0.000811697	24.6173	8.26e-134
Bezoar	Cameroon	Indonesia	Madagascar	0.0147198	0.00088681	16.5986	7.13e-62
Bezoar	Cameroon	Indonesia	Malawi	0.02018	0.000773765	26.0803	6.1e-150
Bezoar	Cameroon	Indonesia	Tanzania	0.0131168	0.000713478	18.3843	1.76e-75
Bezoar	Cameroon	Indonesia	Burundi	0.019816	0.000769597	25.7485	3.35e-146
Bezoar	Cameroon	Indonesia	Uganda	0.0183166	0.000741778	24.6928	1.28e-134
Bezoar	Cameroon	Indonesia	Kenya	0.0161399	0.000731549	22.0627	7.22e-108
Bezoar	Cameroon	Indonesia	Ethiopia	0.0171593	0.000739412	23.2067	3.9e-119
Bezoar	Cameroon	Indonesia	Egypt	0.0124512	0.000682294	18.249	2.11e-74
Bezoar	Cameroon	Indonesia	Boer	0.00782255	0.000769697	10.1631	2.9e-24
Bezoar	Cameroon	Indonesia	Turkey	0.00401314	0.000660834	6.07284	1.26e-09
Bezoar	Cameroon	Indonesia	Iran	0.00212195	0.000679952	3.12073	0.00180403
Bezoar	Cameroon	Indonesia	Kazakhstan	-0.00030976	0.000646324	-0.479264	0.631751
Bezoar	Cameroon	Indonesia	Mongolia	-0.00162424	0.000656444	-2.47429	0.01335
Bezoar	Cameroon	Indonesia	Xinjiang	-0.00147508	0.000648026	-2.27626	0.0228305
Bezoar	Cameroon	Indonesia	InnerMongolia	-0.00168289	0.000714204	-2.35632	0.018457
[truncated: 3,619 more rows]

## Sheet: Table S4
Table S4. Proportion of the genetic components in each population in Reduced Representation Admixture analysis at K=7.
	Asia	Southern Africa	Eastern Africa	Boer	Southeast Asia	Northwest Africa	Europe
Russia	0.393079	0.00624522	0.151108	0.177087	0.0104112	0.0528785	0.209191
Romania	0.141164	0.00505235	0.105411	0.129782	0.0103474	0.104166	0.504077
Switzerland	0.00385593	0.0100036	0.0039747	0.0865082	0.0181846	0.118431	0.759042
Italy	0.0502526	0.00609339	0.0633772	0.10999	0.013867	0.153837	0.602583
France	0.0172849	0.00971084	0.0181282	0.0878831	0.0220272	0.189721	0.655245
Spain	0.0172849	0.00276631	0.0589712	0.0698621	0.0149518	0.444271	0.396982
Netherlands	0.0471138	0.0194235	0.0127882	0.065398	0.0368576	0.150604	0.667815
Denmark	0.0398606	0.0288101	0.00677365	0.0619626	0.0258239	0.108563	0.728207
Finland	0.0813725	0.0285398	0.0495563	0.0797206	0.00779074	0.0345495	0.718471
Ireland	0.0056805	0.0145198	0.00960783	0.0820035	0.0304713	0.0509516	0.806766
Iceland	0.00156193	0.0659284	1.00538e-05	1e-05	1.00154e-05	1e-05	0.93247
UK	0.0148281	0.00898049	0.0220995	0.0799597	0.0335941	0.0828004	0.757738
Saanen	0.0289316	0.0127548	0.0324314	0.101791	0.0247521	0.124721	0.674619
Tunisia	0.124137	0.00471143	0.268555	0.0885468	0.00409542	0.400502	0.109453
Morocco	0.0673834	0.00718914	0.197265	0.0624604	0.00447591	0.538953	0.122273
Mali	0.0264395	0.0137865	0.0977361	0.0189009	0.00214962	0.81963	0.0213573
BurkinaFaso	0.0107636	0.0189356	0.0706945	0.0141716	0.00570605	0.866429	0.0132997
Nigeria	0.0135038	0.0402218	0.108388	0.0118359	0.00345098	0.815864	0.00673589
Cameroon	0.0146277	0.055471	0.13911	0.0114354	0.00524101	0.77059	0.00352488
SouthAfrica	0.100498	0.364003	0.0203675	0.388599	0.038053	0.05063	0.0378487
Zimbabwe	0.0735745	0.583968	0.0473284	0.170666	0.0328423	0.0667541	0.0248662
Mozambique	0.00939776	0.81081	0.0177559	0.0955398	0.0120648	0.0500722	0.0043597
Madagascar	0.119137	0.815094	0.0320948	0.00572856	0.00236372	0.00136774	0.0242142
Malawi	0.00422464	0.600049	0.296194	0.0380347	0.00328176	0.0327012	0.0255151
Tanzania	0.0525224	0.0772903	0.606042	0.0445407	0.0160353	0.0247486	0.178821
Burundi	0.00309691	0.0778683	0.805674	0.0406643	0.00770684	0.0501167	0.0148728
Uganda	0.0256297	0.0746058	0.784655	0.0609428	0.00822098	0.0379383	0.00800756
Kenya	0.06071	0.0743391	0.795991	0.0275919	0.00453417	0.0168588	0.0199745
Ethiopia	0.072705	0.0581821	0.730172	0.0316952	0.00584488	0.0771765	0.0242248
Egypt	0.203407	0.0100837	0.362759	0.116946	0.00280306	0.216991	0.0870103
Boer	0.00526821	0.131763	0.00057661	0.845656	0.003294	0.00360103	0.00984135
Turkey	0.33148	0.00401374	0.246046	0.185865	0.00494431	0.0838088	0.143842
Iran	0.378886	0.00442033	0.201071	0.202764	0.0198005	0.0656119	0.127446
Kazakhstan	0.466922	0.003472	0.131654	0.185718	0.0191323	0.0365338	0.156568
Mongolia	0.594697	0.00396588	0.0881314	0.166624	0.0210435	0.0166005	0.108937
Xinjiang	0.638694	0.00813947	0.0666977	0.153027	0.0309486	0.0153111	0.087182
InnerMongolia	0.712979	0.00657451	0.0452978	0.139503	0.000772949	0.0132321	0.0816399
Shandong	0.516528	0.040044	0.020286	0.190209	0.0977299	0.026189	0.109014
Yunnan	0.927452	0.026662	0.00103109	0.00397134	0.0399175	0.000749777	0.000216336
Jiangxi	0.606499	0.0448723	0.00433533	0.103794	0.166791	0.0230983	0.0506109
Pakistan	0.47714	0.000319525	0.100209	0.262933	0.0976221	0.00424315	0.0575334
India	0.477342	1.00375e-05	0.07321	0.254242	0.147199	0.00231589	0.0456807
Nepal	0.538004	0.00436545	0.0564333	0.226848	0.120431	0.003708	0.0502098
Bhutan	0.444936	0.00258724	0.0290125	0.200885	0.291174	0.0035309	0.0278741
Bangladesh	0.388485	2.52125e-05	0.0249084	0.195105	0.371906	0.00325022	0.01632
Myanmar	0.419356	0.00392466	0.0254753	0.15546	0.381732	0.00145705	0.0125945
Myanmar-Shan	0.435971	0.00657333	0.0160861	0.11495	0.409456	0.00518728	0.0117762
Cambodia-P	0.30747	0.00697126	0.0294979	0.110194	0.516352	0.00870857	0.0208064
Cambodia-M	0.0349022	0.00296702	1.0025e-05	1.00167e-05	0.962044	5.65062e-05	1e-05
Laos	0.503922	0.0134087	0.00171822	0.0114116	0.461317	0.00445192	0.00377076
Vietnam	0.601424	0.0198063	1.004e-05	0.00118812	0.374507	0.00179338	0.00127129
Philippines	0.0842255	0.00818106	0.0392404	0.135654	0.683372	0.012825	0.0365022
Indonesia	0.0448197	0.0027965	0.0135924	0.064685	0.865961	0.00267927	0.00546572
s

## Sheet: Table S5
Table S5. Sample List of Datset1 and Dataset 2.
Population	individual	Breed	The Number of populations	Source	Dataset2	Classification of regions in TreeMix
European goats
Russia	ALTM_ALTM_548	Altai mountain	204	Deniskova et al., 2021		CentralAsia
Russia	ALTM_ALTM_549	Altai mountain
Russia	ALTM_ALTM_550	Altai mountain
Russia	ALTM_ALTM_551	Altai mountain			○
Russia	ALTM_ALTM_552	Altai mountain
Russia	ALTM_ALTM_553	Altai mountain			○
Russia	ALTM_ALTM_554	Altai mountain
Russia	ALTM_ALTM_555	Altai mountain
Russia	ALTM_ALTM_556	Altai mountain			○
Russia	ALTM_ALTM_557	Altai mountain
Russia	ALTM_ALTM_559	Altai mountain
Russia	ALTM_ALTM_560	Altai mountain
Russia	ALTM_ALTM_561	Altai mountain			○
Russia	ALTM_ALTM_562	Altai mountain
Russia	ALTM_ALTM_563	Altai mountain
Russia	ALTM_ALTM_564	Altai mountain
Russia	ALTM_ALTM_565	Altai mountain
Russia	ALTM_ALTM_566	Altai mountain			○
Russia	ALTM_ALTM_567	Altai mountain
Russia	ALTM_ALTM_568	Altai mountain			○
Russia	ALTM_ALTM_569	Altai mountain
Russia	ALTM_ALTM_570	Altai mountain			○
Russia	ALTM_ALTM_571	Altai mountain			○
Russia	ALTM_ALTM_572	Altai mountain
Russia	ALTM_ALTM_573	Altai mountain
Russia	ALTM_ALTM_576	Altai mountain
Russia	ALTM_ALTM_575	Altai mountain			○
Russia	ALTM_ALTM_583	Altai mountain
Russia	ALTM_ALTM_577	Altai mountain
Russia	ALTM_ALTM_574	Altai mountain
Russia	ALTM_ALTM_578	Altai mountain
Russia	ALTM_ALTM_579	Altai mountain
Russia	ALTM_ALTM_580	Altai mountain
Russia	ALTW_ALTW_1651	Altai mountain			○
Russia	ALTW_ALTW_1653	Altai mountain
Russia	ALTW_ALTW_1654	Altai mountain
Russia	ALTW_ALTW_1655	Altai mountain
Russia	ALTW_ALTW_1656	Altai mountain
Russia	ALTW_ALTW_1657	Altai mountain
Russia	ALTW_ALTW_1658	Altai mountain
Russia	ALTW_ALTW_1659	Altai mountain
Russia	ALTW_ALTW_1660	Altai mountain
Russia	ALTW_ALTW_1661	Altai mountain
Russia	ALTW_ALTW_1662	Altai mountain
Russia	ALTW_ALTW_1663	Altai mountain
Russia	ALTW_ALTW_1665	Altai mountain
Russia	ALTW_ALTW_1667	Altai mountain
Russia	ALTW_ALTW_1673	Altai mountain
Russia	ALTW_ALTW_1675	Altai mountain
Russia	ALTW_ALTW_1676	Altai mountain
Russia	ALTW_ALTW_1678	Altai mountain
Russia	ALTW_ALTW_1680	Altai mountain
Russia	ALTW_ALTW_1681	Altai mountain			○
Russia	DAGD_DAGD_597	Altai mountain
Russia	DAGD_DAGD_745	Altai mountain
Russia	DAGD_DAGD_747	Altai mountain			○
Russia	DAGD_DAGD_748	Altai mountain			○
Russia	DAGD_DAGD_749	Altai mountain			○
Russia	DAGD_DAGD_751	Altai mountain
Russia	DAGD_DAGD_756	Altai mountain
Russia	DAGD_DAGD_757	Altai mountain
Russia	DAGD_DAGD_762	Altai mountain
Russia	DAGD_DAGD_763	Altai mountain
Russia	DAGD_DAGD_766	Altai mountain
Russia	DAGD_DAGD_1638	Altai mountain
Russia	DAGD_DAGD_1646	Altai mountain			○
Russia	DAGD_DAGD_1625	Altai mountain			○
Russia	DAGD_DAGD_1631	Altai mountain
Russia	DAGD_DAGD_1648	Altai mountain
Russia	DAGD_DAGD_1615	Altai mountain
Russia	DAGD_DAGD_1620	Altai mountain
Russia	DAGD_DAGD_1644	Altai mountain
Russia	DAGD_DAGD_1626	Altai mountain
Russia	DAGD_DAGD_1633	Altai mountain
Russia	DAGD_DAGD_1632	Altai mountain			○
Russia	DAGD_DAGD_1643	Altai mountain
Russia	DAGD_DAGD_1629	Altai mountain
Russia	DAGD_DAGD_1622	Altai mountain			○
Russia	DAGD_DAGD_1640	Altai mountain
Russia	DAGD_DAGD_1636	Altai mountain
Russia	DAGD_DAGD_1621	Altai mountain
Russia	DAGD_DAGD_1628	Altai mountain			○
Russia	DAGD_DAGD_1618	Altai mountain			○
Russia	DAGD_DAGD_1346	Altai mountain
Russia	DAGD_DAGD_729	Altai mountain
Russia	DAGD_DAGD_731	Altai mountain
Russia	DAGD_DAGD_728	Altai mountain
Russia	DAGL_DAGL_1344	Altai mountain
Russia	DAGL_DAGL_1342	Altai mountain
Russia	DAGL_DAGL_1355	Altai mountain
Russia	DAGL_DAGL_1350	Altai mountain
Russia	DAGL_DAGL_1369	Altai mountain
Russia	DAGL_DAGL_1348	Altai mountain
Russia	DAGL_DAGL_1371	Altai mountain
Russia	DAGL_DAGL_1357	Altai mountain
Russia	DAGL_DAGL_1345	Altai mountain			○
Russia	DAGL_DAGL_1368	Altai mountain			○
Russia	DAGL_DAGL_1370	Altai mountain
Russia	DAGL_DAGL_1343	Altai mountain			○
Russia	DAGL_DAGL_1365	Altai mountain			○
Russia	DAGL_DAGL_1361	Altai mountain			○
Russia	DAGL_DAGL_727	Altai mountain
Russia	DAGL_DAGL_735	Altai mountain
Russia	DAGL_DAGL_726	Altai mountain
Russia	DAGL_DAGL_743	Altai mountain			○
Russia	DAGL_DAGL_738	Altai mountain
Russia	DAGL_DAGL_739	Altai mountain
Russia	KARA_KARA_498	Altai mountain
Russia	KARA_KARA_499	Altai mountain
Russia	KARA_KARA_500	Altai mountain
Russia	KARA_KARA_501	Altai mountain
Russia	KARA_KARA_502	Altai mountain
Russia	KARA_KARA_503	Altai mountain
Russia	KARA_KARA_504	Altai mountain
Russia	KARA_KARA_505	Altai mountain
Russia	KARA_KARA_509	Altai mountain
Russia	KARA_KARA_511	Altai mountain
Russia	KARA_KARA_513	Altai mountain			○
Russia	KARA_KARA_514	Altai mountain
Russia	KARA_KARA_517	Altai mountain
Russia	KARA_KARA_518	Altai mountain			○
Russia	KARA_KARA_519	Altai mountain
Russia	KARA_KARA_520	Altai mountain
Russia	KARA_KARA_521	Altai mountain			○
Russia	KARA_KARA_523	Altai mountain
Russia	KARA_KARA_1274	Altai mountain
Russia	KARA_KARA_1271	Altai mountain
Russia	KARA_KARA_1279	Altai mountain
Russia	KARA_KARA_1250	Altai mountain
Russia	KARA_KARA_1243	Altai mountain
Russia	KARA_KARA_1270	Altai mountain
Russia	KARA_KARA_1238	Altai mountain
Russia	KARA_KARA_1281	Altai mountain
Russia	KARA_KARA_1276	Altai mountain
Russia	KARA_KARA_1239	Altai mountain
Russia	KARA_KARA_1251	Altai mountain
Russia	KARA_KARA_1242	Altai mountain			○
Russia	KARA_KARA_1245	Altai mountain
Russia	KARA_KARA_1253	Altai mountain			○
Russia	KARA_KARA_1254	Altai mountain
Russia	KARA_KARA_1272	Altai mountain
Russia	KARA_KARA_1273	Altai mountain
Russia	KARA_KARA_1285	Altai mountain
Russia	OREN_OREN_340	Altai mountain
Russia	OREN_OREN_341	Altai mountain
Russia	OREN_OREN_343	Altai mountain
Russia	OREN_OREN_344	Altai mountain
Russia	OREN_OREN_345	Altai mountain			○
Russia	OREN_OREN_346	Altai mountain
Russia	OREN_OREN_347	Altai mountain
Russia	OREN_OREN_348	Altai mountain
Russia	OREN_OREN_349	Altai mountain
Russia	OREN_OREN_350	Altai mountain
Russia	OREN_OREN_351	Altai mountain			○
Russia	OREN_OREN_352	Altai mountain
Russia	OREN_OREN_353	Altai mountain
Russia	OREN_OREN_354	Altai mountain
Russia	OREN_OREN_355	Altai mountain			○
Russia	OREN_OREN_356	Altai mountain
Russia	OREN_OREN_357	Altai mountain			○
Russia	OREN_OREN_358	Altai mountain
Russia	OREN_OREN_359	Altai mountain
Russia	OREN_OREN_360	Altai mountain			○
Russia	OREN_OREN_361	Altai mountain
Russia	OREN_OREN_1202	Altai mountain
Russia	OREN_OREN_1194	Altai mountain
Russia	OREN_OREN_1195	Altai mountain
Russia	OREN_OREN_1192	Altai mountain
Russia	OREN_OREN_1185	Altai mountain
Russia	OREN_OREN_1178	Altai mountain			○
Russia	OREN_OREN_1177	Altai mountain
Russia	OREN_OREN_1179	Altai mountain
Russia	OREN_OREN_1198	Altai mountain
Russia	OREN_OREN_1205	Altai mountain
Russia	OREN_OREN_1180	Altai mountain
Russia	SOVM_SOVM_418	Altai mountain			○
Russia	SOVM_SOVM_419	Altai mountain
Russia	SOVM_SOVM_420	Altai mountain
Russia	SOVM_SOVM_421	Altai mountain
Russia	SOVM_SOVM_426	Altai mountain
Russia	SOVM_SOVM_427	Altai mountain
Russia	SOVM_SOVM_428	Altai mountain			○
Russia	SOVM_SOVM_429	Altai mountain
Russia	SOVM_SOVM_431	Altai mountain
Russia	SOVM_SOVM_434	Altai mountain
Russia	SOVM_SOVM_435	Altai mountain
Russia	SOVM_SOVM_439	Altai mountain
Russia	SOVM_SOVM_443	Altai mountain
Russia	SOVM_SOVM_444	Altai mountain
Russia	SOVM_SOVM_446	Altai mountain
Russia	SOVM_SOVM_447	Altai mountain
Russia	SOVM_SOVM_1225	Altai mountain			○
Russia	SOVM_SOVM_1216	Altai mountain
Russia	SOVM_SOVM_1215	Altai mountain
Russia	SOVM_SOVM_1214	Altai mountain
Russia	SOVM_SOVM_1211	Altai mountain
Russia	SOVM_SOVM_1226	Altai mountain
Russia	SOVM_SOVM_1228	Altai mountain
Russia	SOVM_SOVM_1217	Altai mountain
Russia	SOVM_SOVM_1213	Altai mountain
Russia	SOVM_SOVM_1227	Altai mountain
Russia	SOVM_SOVM_1233	Altai mountain
Russia	SOVM_SOVM_1221	Altai mountain
Russia	SOVM_SOVM_1208	Altai mountain
Romania	CRP_RO_CRP0001	Carpatian goat	14	Colli et al., 2018	○	Europe
Romania	CRP_RO_CRP0002	Carpatian goat			○
Romania	CRP_RO_CRP0003	Carpatian goat			○
Romania	CRP_RO_CRP0004	Carpatian goat			○
Romania	CRP_RO_CRP0005	Carpatian goat			○
Romania	CRP_RO_CRP0006	Carpatian goat			○
Romania	CRP_RO_CRP0007	Carpatian goat			○
Romania	CRP_RO_CRP0008	Carpatian goat			○
Romania	CRP_RO_CRP0009	Carpatian goat			○
Romania	CRP_RO_CRP0010	Carpatian goat			○
Romania	CRP_RO_CRP0011	Carpatian goat			○
Romania	CRP_RO_CRP0013	Carpatian goat			○
Romania	CRP_RO_CRP0014	Carpatian goat			○
Romania	CRP_RO_CRP0015	Carpatian goat			○
Switzerland	ALP_CH_ALP0214	Alpine	64	Colli et al., 2018	○	Europe
Switzerland	ALP_CH_ALP0215	Alpine			○
Switzerland	ALP_CH_ALP0216	Alpine
Switzerland	ALP_CH_ALP0217	Alpine			○
Switzerland	ALP_CH_ALP0218	Alpine
Switzerland	ALP_CH_ALP0219	Alpine			○
Switzerland	ALP_CH_ALP0220	Alpine			○
Switzerland	ALP_CH_ALP0221	Alpine
Switzerland	ALP_CH_ALP0222	Alpine
Switzerland	ALP_CH_ALP0223	Alpine			○
Switzerland	ALP_CH_ALP0224	Alpine
Switzerland	ALP_CH_ALP0225	Alpine
Switzerland	ALP_CH_ALP0226	Alpine			○
Switzerland	ALP_CH_ALP0227	Alpine
Switzerland	ALP_CH_ALP0228	Alpine			○
Switzerland	ALP_CH_ALP0229	Alpine
Switzerland	ALP_CH_ALP0231	Alpine			○
Switzerland	ALP_CH_ALP0232	Alpine
Switzerland	ALP_CH_ALP0233	Alpine			○
Switzerland	ALP_CH_ALP0234	Alpine			○
Switzerland	ALP_CH_ALP0235	Alpine
Switzerland	ALP_CH_ALP0236	Alpine			○
Switzerland	ALP_CH_ALP0237	Alpine			○
Switzerland	ALP_CH_ALP0238	Alpine			○
Switzerland	ALP_CH_ALP0239	Alpine			○
Switzerland	ALP_CH_ALP0240	Alpine			○
Switzerland	ALP_CH_ALP0241	Alpine			○
Switzerland	ALP_CH_ALP0242	Alpine			○
Switzerland	ALP_CH_ALP0243	Alpine
Switzerland	ALP_CH_ALP0244	Alpine
Switzerland	ALP_CH_ALP0245	Alpine
Switzerland	ALP_CH_ALP0246	Alpine
Switzerland	ALP_CH_ALP0247	Alpine			○
Switzerland	ALP_CH_ALP0248	Alpine
Switzerland	ALP_CH_ALP0249	Alpine			○
Switzerland	ALP_CH_ALP0250	Alpine
Switzerland	ALP_CH_ALP0251	Alpine
Switzerland	ALP_CH_ALP0252	Alpine			○
Switzerland	ALP_CH_ALP0253	Alpine
Switzerland	ALP_CH_ALP0254	Alpine			○
Switzerland	ALP_CH_ALP0255	Alpine			○
Switzerland	ALP_CH_ALP0256	Alpine
Switzerland	ALP_CH_ALP0257	Alpine			○
Switzerland	ALP_CH_ALP0258	Alpine			○
Switzerland	ALP_CH_ALP0259	Alpine			○
Switzerland	ALP_CH_ALP0260	Alpine
Switzerland	ALP_CH_ALP0261	Alpine			○
Switzerland	ALP_CH_ALP0262	Alpine
Switzerland	ALP_CH_ALP0263	Alpine			○
Switzerland	ALP_CH_ALP0264	Alpine			○
Switzerland	ALP_CH_ALP0265	Alpine			○
Switzerland	ALP_CH_ALP0266	Alpine
Switzerland	ALP_CH_ALP0267	Alpine			○
Switzerland	ALP_CH_ALP0269	Alpine			○
Switzerland	ALP_CH_ALP0270	Alpine			○
Switzerland	ALP_CH_ALP0271	Alpine
Switzerland	ALP_CH_ALP0272	Alpine			○
Switzerland	ALP_CH_ALP0273	Alpine			○
Switzerland	ALP_CH_ALP0274	Alpine
Switzerland	ALP_CH_ALP0275	Alpine			○
Switzerland	ALP_CH_ALP0276	Alpine			○
Switzerland	ALP_CH_ALP0277	Alpine			○
Switzerland	ALP_CH_ALP0278	Alpine			○
Switzerland	ALP_CH_ALP0279	Alpine			○
Italy	ALP_IT_ALP0001	Alpine	507	Colli et al., 2018		Europe
Italy	ALP_IT_ALP0003	Alpine
Italy	ALP_IT_ALP0004	Alpine
Italy	ALP_IT_ALP0005	Alpine			○
Italy	ALP_IT_ALP0006	Alpine
Italy	ALP_IT_ALP0007	Alpine
Italy	ALP_IT_ALP0008	Alpine
Italy	ALP_IT_ALP0009	Alpine
Italy	ALP_IT_ALP0010	Alpine
Italy	ALP_IT_ALP0011	Alpine
Italy	ALP_IT_ALP0012	Alpine
Italy	ALP_IT_ALP0013	Alpine
Italy	ALP_IT_ALP0014	Alpine			○
Italy	ALP_IT_ALP0015	Alpine
Italy	ALP_IT_ALP0016	Alpine
Italy	ALP_IT_ALP0017	Alpine
Italy	ALP_IT_ALP0018	Alpine
Italy	ALP_IT_ALP0019	Alpine
Italy	ALP_IT_ALP0020	Alpine
Italy	ALP_IT_ALP0021	Alpine
Italy	ALP_IT_ALP0022	Alpine
Italy	ALP_IT_ALP0023	Alpine
Italy	ALP_IT_ALP0024	Alpine
Italy	ALP_IT_ALP0025	Alpine
Italy	ALP_IT_ALP0026	Alpine
Italy	ALP_IT_ALP0027	Alpine
Italy	ALP_IT_ALP0028	Alpine
Italy	ALP_IT_ALP0029	Alpine
Italy	ALP_IT_ALP0030	Alpine
Italy	ALP_IT_ALP0031	Alpine
Italy	ALP_IT_ALP0032	Alpine
Italy	ALP_IT_ALP0033	Alpine
Italy	ALP_IT_ALP0034	Alpine
Italy	ALP_IT_ALP0035	Alpine
Italy	ALP_IT_ALP0036	Alpine
Italy	ALP_IT_ALP0037	Alpine
Italy	ALP_IT_ALP0038	Alpine
Italy	ALP_IT_ALP0039	Alpine
Italy	ALP_IT_ALP0040	Alpine
Italy	ALP_IT_ALP0041	Alpine
Italy	ALP_IT_ALP0042	Alpine
Italy	ALP_IT_ALP0043	Alpine
Italy	ALP_IT_ALP0044	Alpine
Italy	ALP_IT_ALP0045	Alpine
Italy	ALP_IT_ALP0046	Alpine
Italy	ALP_IT_ALP0047	Alpine
Italy	ALP_IT_ALP0048	Alpine
Italy	ALP_IT_ALP0049	Alpine
Italy	ALP_IT_ALP0050	Alpine
Italy	ALP_IT_ALP0051	Alpine
Italy	ALP_IT_ALP0052	Alpine			○
Italy	ALP_IT_ALP0053	Alpine
Italy	ALP_IT_ALP0054	Alpine
Italy	ALP_IT_ALP0055	Alpine
Italy	ALP_IT_ALP0056	Alpine
Italy	ALP_IT_ALP0057	Alpine
Italy	ALP_IT_ALP0058	Alpine			○
Italy	ALP_IT_ALP0059	Alpine
Italy	ALP_IT_ALP0060	Alpine
Italy	ALP_IT_ALP0061	Alpine			○
Italy	ALP_IT_ALP0062	Alpine
Italy	ALP_IT_ALP0063	Alpine
Italy	ALP_IT_ALP0064	Alpine
Italy	ALP_IT_ALP0065	Alpine
Italy	ALP_IT_ALP0066	Alpine
Italy	ALP_IT_ALP0067	Alpine
Italy	ALP_IT_ALP0068	Alpine
Italy	ALP_IT_ALP0069	Alpine
Italy	ALP_IT_ALP0070	Alpine
Italy	ALP_IT_ALP0071	Alpine
Italy	ALP_IT_ALP0072	Alpine
Italy	ALP_IT_ALP0073	Alpine
Italy	ALP_IT_ALP0074	Alpine
Italy	ALP_IT_ALP0075	Alpine
Italy	ALP_IT_ALP0076	Alpine
Italy	ALP_IT_ALP0077	Alpine
Italy	ALP_IT_ALP0078	Alpine
Italy	ALP_IT_ALP0079	Alpine
Italy	ALP_IT_ALP0080	Alpine
Italy	ALP_IT_ALP0081	Alpine
Italy	ALP_IT_ALP0082	Alpine
Italy	ALP_IT_ALP0083	Alpine
Italy	ALP_IT_ALP0084	Alpine
Italy	ALP_IT_ALP0085	Alpine
Italy	ALP_IT_ALP0086	Alpine
Italy	ALP_IT_ALP0087	Alpine
Italy	ALP_IT_ALP0088	Alpine
Italy	ALP_IT_ALP0089	Alpine
Italy	ALP_IT_ALP0090	Alpine
Italy	ALP_IT_ALP0091	Alpine
Italy	ALP_IT_ALP0092	Alpine
Italy	ALP_IT_ALP0093	Alpine
Italy	ALP_IT_ALP0094	Alpine
Italy	ALP_IT_ALP0095	Alpine
Italy	ALP_IT_ALP0096	Alpine
Italy	ALP_IT_ALP0097	Alpine
Italy	ALP_IT_ALP0098	Alpine
Italy	ALP_IT_ALP0099	Alpine
Italy	ALP_IT_ALP0100	Alpine
Italy	ALP_IT_ALP0101	Alpine
Italy	ALP_IT_ALP0102	Alpine
Italy	ALP_IT_ALP0103	Alpine			○
Italy	ALP_IT_ALP0104	Alpine
Italy	ALP_IT_ALP0105	Alpine
Italy	ALP_IT_ALP0106	Alpine
Italy	ALP_IT_ALP0107	Alpine
Italy	ALP_IT_ALP0108	Alpine
Italy	ALP_IT_ALP0109	Alpine
Italy	ALP_IT_ALP0110	Alpine
Italy	ALP_IT_ALP0111	Alpine
Italy	ALP_IT_ALP0113	Alpine
Italy	ALP_IT_ALP0114	Alpine
Italy	ALP_IT_ALP0115	Alpine
Italy	ALP_IT_ALP0116	Alpine
Italy	ALP_IT_ALP0117	Alpine
Italy	ALP_IT_ALP0118	Alpine
Italy	ALP_IT_ALP0119	Alpine
Italy	ALP_IT_ALP0120	Alpine
Italy	ALP_IT_ALP0121	Alpine
Italy	ALP_IT_ALP0122	Alpine
Italy	ALP_IT_ALP0123	Alpine
Italy	ALP_IT_ALP0124	Alpine
Italy	ALP_IT_ALP0125	Alpine
Italy	ALP_IT_ALP0126	Alpine			○
Italy	ALP_IT_ALP0127	Alpine
Italy	ALP_IT_ALP0128	Alpine
Italy	ALP_IT_ALP0129	Alpine
Italy	ALP_IT_ALP0130	Alpine
Italy	ALP_IT_ALP0131	Alpine
Italy	ALP_IT_ALP0132	Alpine
Italy	ALP_IT_ALP0133	Alpine
Italy	ALP_IT_ALP0134	Alpine
Italy	ALP_IT_ALP0135	Alpine
Italy	ALP_IT_ALP0136	Alpine
Italy	ALP_IT_ALP0137	Alpine
Italy	ALP_IT_ALP0138	Alpine
Italy	ALP_IT_ALP0139	Alpine			○
Italy	ALP_IT_ALP0140	Alpine
Italy	ALP_IT_ALP0141	Alpine
Italy	ALP_IT_ALP0143	Alpine
Italy	ALP_IT_ALP0144	Alpine
Italy	ALP_IT_ALP0145	Alpine
Italy	ALP_IT_ALP0146	Alpine
Italy	ALP_IT_ALP0147	Alpine
Italy	ALP_IT_ALP0148	Alpine
Italy	ALP_IT_ALP0149	Alpine
Italy	ALP_IT_ALP0150	Alpine
Italy	ALP_IT_ALP0151	Alpine
Italy	ALP_IT_ALP0152	Alpine
Italy	ALP_IT_ALP0153	Alpine
Italy	ALP_IT_ALP0154	Alpine
Italy	ALP_IT_ALP0155	Alpine			○
Italy	ALP_IT_ALP0156	Alpine
Italy	ALP_IT_ALP0157	Alpine
Italy	ALP_IT_ALP0158	Alpine
Italy	ALP_IT_ALP0159	Alpine
Italy	ALP_IT_ALP0160	Alpine
Italy	ARG_IT_ARG0001	Alpine
Italy	ARG_IT_ARG0002	Argentata
Italy	ARG_IT_ARG0003	Argentata
Italy	ARG_IT_ARG0004	Argentata
Italy	ARG_IT_ARG0006	Argentata
Italy	ARG_IT_ARG0007	Argentata
Italy	ARG_IT_ARG0008	Argentata
Italy	ARG_IT_ARG0009	Argentata
Italy	ARG_IT_ARG0010	Argentata
Italy	ARG_IT_ARG0011	Argentata			○
Italy	ARG_IT_ARG0012	Argentata			○
Italy	ARG_IT_ARG0013	Argentata
Italy	ARG_IT_ARG0014	Argentata
Italy	ARG_IT_ARG0015	Argentata
Italy	ARG_IT_ARG0016	Argentata
Italy	ARG_IT_ARG0017	Argentata
Italy	ARG_IT_ARG0018	Argentata
Italy	ARG_IT_ARG0019	Argentata
Italy	ARG_IT_ARG0020	Argentata
Italy	ARG_IT_ARG0021	Argentata			○
Italy	ARG_IT_ARG0022	Argentata
Italy	ARG_IT_ARG0023	Argentata
Italy	ARG_IT_ARG0024	Argentata
Italy	ARG_IT_ARG0025	Argentata
Italy	ASP_IT_ASP0001	Aspromontana
Italy	ASP_IT_ASP0002	Aspromontana
Italy	ASP_IT_ASP0003	Aspromontana
Italy	ASP_IT_ASP0004	Aspromontana
Italy	ASP_IT_ASP0005	Aspromontana
Italy	ASP_IT_ASP0006	Aspromontana
Italy	ASP_IT_ASP0007	Aspromontana
Italy	ASP_IT_ASP0008	Aspromontana
Italy	ASP_IT_ASP0009	Aspromontana
Italy	ASP_IT_ASP0010	Aspromontana
Italy	ASP_IT_ASP0011	Aspromontana
Italy	ASP_IT_ASP0012	Aspromontana
Italy	ASP_IT_ASP0013	Aspromontana			○
Italy	ASP_IT_ASP0014	Aspromontana
Italy	ASP_IT_ASP0015	Aspromontana
Italy	ASP_IT_ASP0016	Aspromontana
Italy	ASP_IT_ASP0017	Aspromontana
Italy	ASP_IT_ASP0018	Aspromontana
Italy	ASP_IT_ASP0019	Aspromontana
Italy	ASP_IT_ASP0020	Aspromontana
Italy	ASP_IT_ASP0021	Aspromontana
Italy	ASP_IT_ASP0022	Aspromontana
Italy	ASP_IT_ASP0023	Aspromontana
Italy	ASP_IT_ASP0024	Aspromontana
Italy	BIO_IT_BIO0001	Bionda dell'Adamello
Italy	BIO_IT_BIO0002	Bionda dell'Adamello
Italy	BIO_IT_BIO0003	Bionda dell'Adamello
Italy	BIO_IT_BIO0004	Bionda dell'Adamello
Italy	BIO_IT_BIO0005	Bionda dell'Adamello
Italy	BIO_IT_BIO0006	Bionda dell'Adamello
Italy	BIO_IT_BIO0007	Bionda dell'Adamello
Italy	BIO_IT_BIO0008	Bionda dell'Adamello
Italy	BIO_IT_BIO0009	Bionda dell'Adamello
Italy	BIO_IT_BIO0010	Bionda dell'Adamello
Italy	BIO_IT_BIO0011	Bionda dell'Adamello			○
Italy	BIO_IT_BIO0012	Bionda dell'Adamello
Italy	BIO_IT_BIO0013	Bionda dell'Adamello
Italy	BIO_IT_BIO0014	Bionda dell'Adamello
Italy	BIO_IT_BIO0015	Bionda dell'Adamello			○
Italy	BIO_IT_BIO0016	Bionda dell'Adamello			○
Italy	BIO_IT_BIO0017	Bionda dell'Adamello
Italy	BIO_IT_BIO0018	Bionda dell'Adamello
Italy	BIO_IT_BIO0019	Bionda dell'Adamello
Italy	BIO_IT_BIO0020	Bionda dell'Adamello
Italy	BIO_IT_BIO0021	Bionda dell'Adamello
Italy	BIO_IT_BIO0022	Bionda dell'Adamello
Italy	BIO_IT_BIO0023	Bionda dell'Adamello
Italy	BIO_IT_BIO0024	Bionda dell'Adamello
Italy	CCG_IT_CCG0001	Ciociara Grigia
Italy	CCG_IT_CCG0002	Ciociara Grigia			○
Italy	CCG_IT_CCG0003	Ciociara Grigia
Italy	CCG_IT_CCG0004	Ciociara Grigia
Italy	CCG_IT_CCG0005	Ciociara Grigia
Italy	CCG_IT_CCG0006	Ciociara Grigia
Italy	CCG_IT_CCG0007	Ciociara Grigia
Italy	CCG_IT_CCG0008	Ciociara Grigia
Italy	CCG_IT_CCG0009	Ciociara Grigia
Italy	CCG_IT_CCG0010	Ciociara Grigia
Italy	CCG_IT_CCG0011	Ciociara Grigia
Italy	CCG_IT_CCG0012	Ciociara Grigia
Italy	CCG_IT_CCG0013	Ciociara Grigia			○
Italy	CCG_IT_CCG0014	Ciociara Grigia			○
Italy	CCG_IT_CCG0015	Ciociara Grigia
Italy	CCG_IT_CCG0016	Ciociara Grigia
Italy	CCG_IT_CCG0017	Ciociara Grigia
Italy	CCG_IT_CCG0018	Ciociara Grigia
Italy	CCG_IT_CCG0019	Ciociara Grigia
Italy	DIT_IT_DIT0001	Di Teramo
Italy	DIT_IT_DIT0002	Di Teramo
Italy	DIT_IT_DIT0003	Di Teramo
Italy	DIT_IT_DIT0004	Di Teramo
Italy	DIT_IT_DIT0005	Di Teramo
Italy	DIT_IT_DIT0006	Di Teramo
Italy	DIT_IT_DIT0007	Di Teramo
Italy	DIT_IT_DIT0008	Di Teramo
Italy	DIT_IT_DIT0009	Di Teramo
Italy	DIT_IT_DIT0010	Di Teramo
Italy	DIT_IT_DIT0011	Di Teramo
Italy	DIT_IT_DIT0012	Di Teramo
Italy	DIT_IT_DIT0013	Di Teramo
Italy	DIT_IT_DIT0014	Di Teramo			○
Italy	DIT_IT_DIT0015	Di Teramo
Italy	DIT_IT_DIT0016	Di Teramo
Italy	DIT_IT_DIT0017	Di Teramo
Italy	DIT_IT_DIT0018	Di Teramo
Italy	DIT_IT_DIT0019	Di Teramo
Italy	DIT_IT_DIT0020	Di Teramo
Italy	DIT_IT_DIT0021	Di Teramo
Italy	DIT_IT_DIT0022	Di Teramo
Italy	DIT_IT_DIT0023	Di Teramo
Italy	DIT_IT_DIT0024	Di Teramo
Italy	GAR_IT_GAR0002	Garganica
Italy	GAR_IT_GAR0003	Garganica
Italy	GAR_IT_GAR0004	Garganica
Italy	GAR_IT_GAR0005	Garganica
Italy	GAR_IT_GAR0006	Garganica			○
Italy	GAR_IT_GAR0007	Garganica
Italy	GAR_IT_GAR0008	Garganica
Italy	GAR_IT_GAR0009	Garganica
Italy	GAR_IT_GAR0010	Garganica
Italy	GAR_IT_GAR0011	Garganica
Italy	GAR_IT_GAR0013	Garganica
Italy	GAR_IT_GAR0015	Garganica
Italy	GAR_IT_GAR0016	Garganica
Italy	GAR_IT_GAR0018	Garganica
Italy	GAR_IT_GAR0020	Garganica
Italy	GAR_IT_GAR0022	Garganica
Italy	GGT_IT_GGT0001	Girgentana
Italy	GGT_IT_GGT0002	Girgentana
Italy	GGT_IT_GGT0003	Girgentana
Italy	GGT_IT_GGT0004	Girgentana
Italy	GGT_IT_GGT0005	Girgentana			○
Italy	GGT_IT_GGT0006	Girgentana
Italy	GGT_IT_GGT0007	Girgentana			○
Italy	GGT_IT_GGT0008	Girgentana
Italy	GGT_IT_GGT0009	Girgentana
Italy	GGT_IT_GGT0010	Girgentana
Italy	GGT_IT_GGT0011	Girgentana
Italy	GGT_IT_GGT0012	Girgentana
Italy	GGT_IT_GGT0013	Girgentana
Italy	GGT_IT_GGT0014	Girgentana
Italy	GGT_IT_GGT0015	Girgentana
Italy	GGT_IT_GGT0016	Girgentana
Italy	GGT_IT_GGT0017	Girgentana
Italy	GGT_IT_GGT0018	Girgentana
Italy	GGT_IT_GGT0019	Girgentana
Italy	GGT_IT_GGT0020	Girgentana
Italy	GGT_IT_GGT0021	Girgentana
Italy	GGT_IT_GGT0022	Girgentana
Italy	GGT_IT_GGT0023	Girgentana
Italy	GGT_IT_GGT0024	Girgentana
Italy	GGT_IT_GGT0025	Girgentana
Italy	GGT_IT_GGT0026	Girgentana
Italy	GGT_IT_GGT0027	Girgentana
Italy	GGT_IT_GGT0028	Girgentana
Italy	GGT_IT_GGT0029	Girgentana
Italy	GGT_IT_GGT0030	Girgentana
Italy	JON_IT_JON0003	Jonica
Italy	JON_IT_JON0005	Jonica
Italy	JON_IT_JON0006	Jonica
Italy	JON_IT_JON0008	Jonica
Italy	JON_IT_JON0009	Jonica
Italy	JON_IT_JON0010	Jonica
Italy	JON_IT_JON0011	Jonica
Italy	JON_IT_JON0012	Jonica
Italy	JON_IT_JON0013	Jonica
Italy	JON_IT_JON0014	Jonica
Italy	JON_IT_JON0015	Jonica
Italy	MLS_IT_MLS0001	Maltese sarda
Italy	MLS_IT_MLS0002	Maltese sarda			○
Italy	MLS_IT_MLS0003	Maltese sarda
Italy	MLS_IT_MLS0004	Maltese sarda
Italy	MLS_IT_MLS0005	Maltese sarda
Italy	MLS_IT_MLS0006	Maltese sarda
Italy	MLS_IT_MLS0007	Maltese sarda
Italy	MLS_IT_MLS0008	Maltese sarda
Italy	MLS_IT_MLS0009	Maltese sarda
Italy	MLS_IT_MLS0011	Maltese sarda
Italy	MLS_IT_MLS0012	Maltese sarda
Italy	MLS_IT_MLS0013	Maltese sarda
Italy	MLS_IT_MLS0014	Maltese sarda
Italy	MLS_IT_MLS0015	Maltese sarda
Italy	MLT_IT_MLT0001	Maltese
Italy	MLT_IT_MLT0002	Maltese
Italy	MLT_IT_MLT0003	Maltese
Italy	MLT_IT_MLT0004	Maltese
Italy	MLT_IT_MLT0005	Maltese
Italy	MLT_IT_MLT0006	Maltese
Italy	MLT_IT_MLT0007	Maltese
Italy	MLT_IT_MLT0008	Maltese
Italy	MLT_IT_MLT0009	Maltese			○
Italy	MLT_IT_MLT0010	Maltese
Italy	MLT_IT_MLT0011	Maltese			○
Italy	MLT_IT_MLT0012	Maltese
Italy	MLT_IT_MLT0013	Maltese
Italy	MLT_IT_MLT0014	Maltese
Italy	MLT_IT_MLT0015	Maltese
Italy	MLT_IT_MLT0016	Maltese			○
Italy	NIC_IT_NIC0001	Nicastrese
Italy	NIC_IT_NIC0002	Nicastrese
Italy	NIC_IT_NIC0003	Nicastrese			○
Italy	NIC_IT_NIC0004	Nicastrese
Italy	NIC_IT_NIC0005	Nicastrese
Italy	NIC_IT_NIC0006	Nicastrese
Italy	NIC_IT_NIC0007	Nicastrese
Italy	NIC_IT_NIC0008	Nicastrese
Italy	NIC_IT_NIC0009	Nicastrese
Italy	NIC_IT_NIC0010	Nicastrese
Italy	NIC_IT_NIC0011	Nicastrese			○
Italy	NIC_IT_NIC0012	Nicastrese			○
Italy	NIC_IT_NIC0014	Nicastrese			○
Italy	NIC_IT_NIC0015	Nicastrese
Italy	NIC_IT_NIC0016	Nicastrese
Italy	NIC_IT_NIC0017	Nicastrese
Italy	NIC_IT_NIC0018	Nicastrese
Italy	NIC_IT_NIC0019	Nicastrese
Italy	NIC_IT_NIC0020	Nicastrese
Italy	NIC_IT_NIC0021	Nicastrese
Italy	NIC_IT_NIC0022	Nicastrese
Italy	NIC_IT_NIC0023	Nicastrese
Italy	NIC_IT_NIC0024	Nicastrese
Italy	NIC_IT_NIC0025	Nicastrese
Italy	ORO_IT_ORO0001	Orobica			○
Italy	ORO_IT_ORO0002	Orobica
Italy	ORO_IT_ORO0003	Orobica			○
Italy	ORO_IT_ORO0004	Orobica
Italy	ORO_IT_ORO0005	Orobica
Italy	ORO_IT_ORO0006	Orobica
Italy	ORO_IT_ORO0007	Orobica
Italy	ORO_IT_ORO0008	Orobica
Italy	ORO_IT_ORO0009	Orobica
Italy	ORO_IT_ORO0010	Orobica
Italy	ORO_IT_ORO0011	Orobica
Italy	ORO_IT_ORO0012	Orobica
Italy	ORO_IT_ORO0013	Orobica
Italy	ORO_IT_ORO0014	Orobica			○
Italy	ORO_IT_ORO0015	Orobica
Italy	ORO_IT_ORO0016	Orobica
Italy	ORO_IT_ORO0017	Orobica			○
Italy	ORO_IT_ORO0018	Orobica
Italy	ORO_IT_ORO0019	Orobica
Italy	ORO_IT_ORO0020	Orobica
Italy	ORO_IT_ORO0021	Orobica
Italy	ORO_IT_ORO0022	Orobica
Italy	ORO_IT_ORO0024	Orobica
Italy	RME_IT_RME0003	Rossa Mediterranea
Italy	RME_IT_RME0004	Rossa Mediterranea
Italy	RME_IT_RME0005	Rossa Mediterranea
Italy	RME_IT_RME0008	Rossa Mediterranea
Italy	RME_IT_RME0009	Rossa Mediterranea
Italy	RME_IT_RME0010	Rossa Mediterranea
Italy	RME_IT_RME0011	Rossa Mediterranea
Italy	RME_IT_RME0012	Rossa Mediterranea
Italy	RME_IT_RME0013	Rossa Mediterranea
Italy	RME_IT_RME0017	Rossa Mediterranea
Italy	RME_IT_RME0018	Rossa Mediterranea
Italy	RME_IT_RME0022	Rossa Mediterranea
Italy	RME_IT_RME0023	Rossa Mediterranea
Italy	RME_IT_RME0026	Rossa Mediterranea
Italy	RME_IT_RME0029	Rossa Mediterranea
Italy	RME_IT_RME0030	Rossa Mediterranea
Italy	RME_IT_RME0031	Rossa Mediterranea
Italy	RME_IT_RME0032	Rossa Mediterranea
Italy	RME_IT_RME0033	Rossa Mediterranea
Italy	RME_IT_RME0036	Rossa Mediterranea			○
Italy	RME_IT_RME0037	Rossa Mediterranea
Italy	RME_IT_RME0038	Rossa Mediterranea
Italy	RME_IT_RME0039	Rossa Mediterranea
Italy	RME_IT_RME0042	Rossa Mediterranea
Italy	RME_IT_RME0043	Rossa Mediterranea
Italy	RME_IT_RME0046	Rossa Mediterranea
Italy	SAR_IT_SAR0003	Sarda
Italy	SAR_IT_SAR0004	Sarda
Italy	SAR_IT_SAR0008	Sarda
Italy	SAR_IT_SAR0009	Sarda
Italy	SAR_IT_SAR0010	Sarda
Italy	SAR_IT_SAR0011	Sarda
Italy	SAR_IT_SAR0012	Sarda
Italy	SAR_IT_SAR0013	Sarda
Italy	SAR_IT_SAR0014	Sarda
Italy	SAR_IT_SAR0015	Sarda
Italy	SAR_IT_SAR0017	Sarda
Italy	SAR_IT_SAR0018	Sarda
Italy	SAR_IT_SAR0019	Sarda
Italy	SAR_IT_SAR0020	Sarda
Italy	SAR_IT_SAR0021	Sarda
Italy	SAR_IT_SAR0022	Sarda
Italy	SAR_IT_SAR0023	Sarda
Italy	SAR_IT_SAR0024	Sarda
Italy	SAR_IT_SAR0025	Sarda			○
Italy	SAR_IT_SAR0026	Sarda
Italy	SAR_IT_SAR0027	Sarda
Italy	SAR_IT_SAR0028	Sarda
Italy	SAR_IT_SAR0029	Sarda
Italy	SAR_IT_SAR0030	Sarda
Italy	SAR_IT_SAR0031	Sarda
Italy	SAR_IT_SAR0032	Sarda
Italy	SAR_IT_SAR0037	Sarda
Italy	VAL_IT_VAL0001	Valdostana
Italy	VAL_IT_VAL0002	Valdostana
Italy	VAL_IT_VAL0003	Valdostana
Italy	VAL_IT_VAL0004	Valdostana
Italy	VAL_IT_VAL0005	Valdostana
Italy	VAL_IT_VAL0006	Valdostana
Italy	VAL_IT_VAL0007	Valdostana
Italy	VAL_IT_VAL0008	Valdostana
Italy	VAL_IT_VAL0009	Valdostana
Italy	VAL_IT_VAL0010	Valdostana
Italy	VAL_IT_VAL0011	Valdostana
Italy	VAL_IT_VAL0012	Valdostana
Italy	VAL_IT_VAL0013	Valdostana
Italy	VAL_IT_VAL0014	Valdostana
Italy	VAL_IT_VAL0015	Valdostana
Italy	VAL_IT_VAL0016	Valdostana
Italy	VAL_IT_VAL0017	Valdostana
Italy	VAL_IT_VAL0018	Valdostana			○
Italy	VAL_IT_VAL0019	Valdostana
Italy	VAL_IT_VAL0020	Valdostana
Italy	VAL_IT_VAL0021	Valdostana
Italy	VAL_IT_VAL0022	Valdostana
Italy	VAL_IT_VAL0023	Valdostana
Italy	VAL_IT_VAL0024	Valdostana
Italy	VSS_IT_VSS0001	Valpassiria
Italy	VSS_IT_VSS0002	Valpassiria
Italy	VSS_IT_VSS0003	Valpassiria
Italy	VSS_IT_VSS0004	Valpassiria
Italy	VSS_IT_VSS0005	Valpassiria
Italy	VSS_IT_VSS0006	Valpassiria
Italy	VSS_IT_VSS0007	Valpassiria
Italy	VSS_IT_VSS0008	Valpassiria
Italy	VSS_IT_VSS0009	Valpassiria
Italy	VSS_IT_VSS0010	Valpassiria			○
Italy	VSS_IT_VSS0011	Valpassiria
Italy	VSS_IT_VSS0012	Valpassiria
Italy	VSS_IT_VSS0013	Valpassiria
Italy	VSS_IT_VSS0014	Valpassiria
Italy	VSS_IT_VSS0015	Valpassiria
Italy	VSS_IT_VSS0016	Valpassiria
Italy	VSS_IT_VSS0017	Valpassiria
Italy	VSS_IT_VSS0018	Valpassiria
Italy	VSS_IT_VSS0019	Valpassiria
Italy	VSS_IT_VSS0020	Valpassiria			○
Italy	VSS_IT_VSS0021	Valpassiria
Italy	VSS_IT_VSS0022	Valpassiria
Italy	VSS_IT_VSS0023	Valpassiria
Italy	VSS_IT_VSS0024	Valpassiria
France	ALP_FR_ALP0161	Alpine	179	Colli et al., 2018	○	Europe
France	ALP_FR_ALP0162	Alpine
France	ALP_FR_ALP0163	Alpine
France	ALP_FR_ALP0164	Alpine
France	ALP_FR_ALP0165	Alpine
France	ALP_FR_ALP0166	Alpine			○
France	ALP_FR_ALP0167	Alpine			○
France	ALP_FR_ALP0168	Alpine
France	ALP_FR_ALP0169	Alpine
France	ALP_FR_ALP0170	Alpine
France	ALP_FR_ALP0171	Alpine
France	ALP_FR_ALP0172	Alpine
France	ALP_FR_ALP0173	Alpine
France	ALP_FR_ALP0174	Alpine
France	ALP_FR_ALP0175	Alpine
France	ALP_FR_ALP0176	Alpine
France	ALP_FR_ALP0177	Alpine
France	ALP_FR_ALP0178	Alpine
France	ALP_FR_ALP0179	Alpine
France	ALP_FR_ALP0180	Alpine			○
France	ALP_FR_ALP0181	Alpine
France	ALP_FR_ALP0182	Alpine			○
France	ALP_FR_ALP0183	Alpine			○
France	ALP_FR_ALP0184	Alpine
France	ALP_FR_ALP0185	Alpine			○
France	ALP_FR_ALP0186	Alpine
France	ALP_FR_ALP0187	Alpine
France	ALP_FR_ALP0188	Alpine
France	ALP_FR_ALP0189	Alpine
France	ALP_FR_ALP0190	Alpine
France	ALP_FR_ALP0191	Alpine
France	ALP_FR_ALP0192	Alpine
France	ALP_FR_ALP0193	Alpine
France	ALP_FR_ALP0194	Alpine
France	ALP_FR_ALP0195	Alpine
France	ALP_FR_ALP0196	Alpine
France	ALP_FR_ALP0197	Alpine
France	ALP_FR_ALP0198	Alpine
France	ALP_FR_ALP0199	Alpine
France	ALP_FR_ALP0200	Alpine			○
France	ALP_FR_ALP0201	Alpine
France	ALP_FR_ALP0202	Alpine
France	ALP_FR_ALP0203	Alpine			○
France	ALP_FR_ALP0204	Alpine
France	ALP_FR_ALP0205	Alpine
France	ALP_FR_ALP0206	Alpine
France	ALP_FR_ALP0207	Alpine			○
France	ALP_FR_ALP0208	Alpine
France	ALP_FR_ALP0209	Alpine
France	ALP_FR_ALP0210	Alpine
France	ALP_FR_ALP0211	Alpine
France	ALP_FR_ALP0212	Alpine
France	CRS_FR_CRS0001	Corse
France	CRS_FR_CRS0002	Corse
France	CRS_FR_CRS0003	Corse
France	CRS_FR_CRS0004	Corse
France	CRS_FR_CRS0005	Corse
France	CRS_FR_CRS0006	Corse
France	CRS_FR_CRS0007	Corse			○
France	CRS_FR_CRS0008	Corse
France	CRS_FR_CRS0009	Corse
France	CRS_FR_CRS0010	Corse
France	CRS_FR_CRS0011	Corse
France	CRS_FR_CRS0012	Corse			○
France	CRS_FR_CRS0014	Corse			○
France	CRS_FR_CRS0015	Corse
France	CRS_FR_CRS0016	Corse
France	CRS_FR_CRS0017	Corse
France	CRS_FR_CRS0018	Corse
France	CRS_FR_CRS0019	Corse
France	CRS_FR_CRS0020	Corse
France	CRS_FR_CRS0021	Corse
France	CRS_FR_CRS0022	Corse
France	CRS_FR_CRS0023	Corse
France	CRS_FR_CRS0024	Corse
France	CRS_FR_CRS0025	Corse
France	CRS_FR_CRS0026	Corse			○
France	CRS_FR_CRS0027	Corse			○
France	CRS_FR_CRS0028	Corse
France	CRS_FR_CRS0029	Corse
France	CRS_FR_CRS0030	Corse
France	FSS_FR_FSS0001	Fosses
France	FSS_FR_FSS0002	Fosses
France	FSS_FR_FSS0003	Fosses
France	FSS_FR_FSS0004	Fosses
France	FSS_FR_FSS0005	Fosses
France	FSS_FR_FSS0006	Fosses
France	FSS_FR_FSS0007	Fosses
France	FSS_FR_FSS0008	Fosses
France	FSS_FR_FSS0009	Fosses
France	FSS_FR_FSS0010	Fosses
France	FSS_FR_FSS0011	Fosses
France	FSS_FR_FSS0012	Fosses
France	FSS_FR_FSS0013	Fosses
France	FSS_FR_FSS0014	Fosses			○
France	FSS_FR_FSS0015	Fosses			○
France	FSS_FR_FSS0016	Fosses
France	FSS_FR_FSS0017	Fosses			○
France	FSS_FR_FSS0018	Fosses			○
France	FSS_FR_FSS0020	Fosses
France	FSS_FR_FSS0022	Fosses
France	FSS_FR_FSS0023	Fosses
France	FSS_FR_FSS0024	Fosses			○
France	FSS_FR_FSS0025	Fosses			○
France	FSS_FR_FSS0026	Fosses			○
France	FSS_FR_FSS0027	Fosses
France	FSS_FR_FSS0028	Fosses			○
France	PTV_FR_PTV0001	Poitevine
France	PTV_FR_PTV0002	Poitevine
France	PTV_FR_PTV0003	Poitevine
France	PTV_FR_PTV0004	Poitevine
France	PTV_FR_PTV0005	Poitevine
France	PTV_FR_PTV0006	Poitevine
France	PTV_FR_PTV0007	Poitevine
France	PTV_FR_PTV0008	Poitevine
France	PTV_FR_PTV0009	Poitevine			○
France	PTV_FR_PTV0011	Poitevine
France	PTV_FR_PTV0012	Poitevine
France	PTV_FR_PTV0013	Poitevine
France	PTV_FR_PTV0015	Poitevine
France	PTV_FR_PTV0016	Poitevine
France	PTV_FR_PTV0017	Poitevine
France	PTV_FR_PTV0018	Poitevine			○
France	PTV_FR_PTV0019	Poitevine			○
France	PTV_FR_PTV0020	Poitevine
France	PTV_FR_PTV0021	Poitevine			○
France	PTV_FR_PTV0022	Poitevine
France	PTV_FR_PTV0023	Poitevine
France	PTV_FR_PTV0024	Poitevine			○
France	PTV_FR_PTV0026	Poitevine
France	PTV_FR_PTV0027	Poitevine			○
France	PTV_FR_PTV0028	Poitevine
France	PTV_FR_PTV0029	Poitevine
France	PTV_FR_PTV0030	Poitevine
France	PVC_FR_PVC0001	Provencale
France	PVC_FR_PVC0002	Provencale			○
France	PVC_FR_PVC0003	Provencale
France	PVC_FR_PVC0004	Provencale
France	PVC_FR_PVC0005	Provencale			○
France	PVC_FR_PVC0006	Provencale			○
France	PVC_FR_PVC0007	Provencale
France	PVC_FR_PVC0008	Provencale
France	PVC_FR_PVC0009	Provencale
France	PVC_FR_PVC0010	Provencale
France	PVC_FR_PVC0011	Provencale
France	PVC_FR_PVC0012	Provencale
France	PVC_FR_PVC0013	Provencale
France	PVC_FR_PVC0014	Provencale
France	PVC_FR_PVC0015	Provencale
France	PVC_FR_PVC0016	Provencale
France	PVC_FR_PVC0017	Provencale
France	PVC_FR_PVC0018	Provencale
France	PYR_FR_PYR0001	Pyrenean			○
France	PYR_FR_PYR0002	Pyrenean
France	PYR_FR_PYR0003	Pyrenean
France	PYR_FR_PYR0004	Pyrenean
France	PYR_FR_PYR0005	Pyrenean			○
France	PYR_FR_PYR0006	Pyrenean
France	PYR_FR_PYR0007	Pyrenean
France	PYR_FR_PYR0008	Pyrenean
France	PYR_FR_PYR0009	Pyrenean
France	PYR_FR_PYR0010	Pyrenean			○
France	PYR_FR_PYR0011	Pyrenean
France	PYR_FR_PYR0012	Pyrenean
France	PYR_FR_PYR0013	Pyrenean
France	PYR_FR_PYR0014	Pyrenean
France	PYR_FR_PYR0015	Pyrenean
France	PYR_FR_PYR0016	Pyrenean			○
France	PYR_FR_PYR0017	Pyrenean
France	PYR_FR_PYR0018	Pyrenean			○
France	PYR_FR_PYR0019	Pyrenean			○
France	PYR_FR_PYR0020	Pyrenean			○
France	PYR_FR_PYR0021	Pyrenean
France	PYR_FR_PYR0022	Pyrenean			○
France	PYR_FR_PYR0024	Pyrenean
France	PYR_FR_PYR0025	Pyrenean
France	PYR_FR_PYR0026	Pyrenean
France	PYR_FR_PYR0027	Pyrenean
France	PYR_FR_PYR0028	Pyrenean
Spain	BEY_ES_BEY0001	Bermeya	141	Colli et al., 2018		Europe
Spain	BEY_ES_BEY0002	Bermeya
Spain	BEY_ES_BEY0003	Bermeya
Spain	BEY_ES_BEY0004	Bermeya
Spain	BEY_ES_BEY0005	Bermeya
Spain	BEY_ES_BEY0006	Bermeya
Spain	BEY_ES_BEY0007	Bermeya
Spain	BEY_ES_BEY0008	Bermeya			○
Spain	BEY_ES_BEY0009	Bermeya			○
Spain	BEY_ES_BEY0010	Bermeya
Spain	BEY_ES_BEY0011	Bermeya
Spain	BEY_ES_BEY0012	Bermeya
Spain	BEY_ES_BEY0013	Bermeya			○
Spain	BEY_ES_BEY0014	Bermeya
Spain	BEY_ES_BEY0015	Bermeya
Spain	BEY_ES_BEY0016	Bermeya
Spain	BEY_ES_BEY0017	Bermeya
Spain	BEY_ES_BEY0018	Bermeya
Spain	BEY_ES_BEY0019	Bermeya
Spain	BEY_ES_BEY0020	Bermeya
Spain	BEY_ES_BEY0021	Bermeya			○
Spain	BEY_ES_BEY0022	Bermeya			○
Spain	BEY_ES_BEY0023	Bermeya
Spain	BEY_ES_BEY0024	Bermeya
Spain	MAL_ES_MAL0001	Mallorquina
Spain	MAL_ES_MAL0002	Mallorquina
Spain	MAL_ES_MAL0003	Mallorquina
Spain	MAL_ES_MAL0004	Mallorquina			○
Spain	MAL_ES_MAL0005	Mallorquina
Spain	MAL_ES_MAL0006	Mallorquina			○
Spain	MAL_ES_MAL0007	Mallorquina
Spain	MAL_ES_MAL0008	Mallorquina
Spain	MAL_ES_MAL0009	Mallorquina
Spain	MAL_ES_MAL0010	Mallorquina
Spain	MAL_ES_MAL0011	Mallorquina			○
Spain	MAL_ES_MAL0012	Mallorquina
Spain	MAL_ES_MAL0013	Mallorquina
Spain	MAL_ES_MAL0014	Mallorquina
Spain	MAL_ES_MAL0015	Mallorquina
Spain	MAL_ES_MAL0016	Mallorquina			○
Spain	MAL_ES_MAL0017	Mallorquina
Spain	MAL_ES_MAL0018	Mallorquina
Spain	MAL_ES_MAL0019	Mallorquina
Spain	MAL_ES_MAL0020	Mallorquina
Spain	MLG_ES_MLG0001	Malaguena			○
Spain	MLG_ES_MLG0002	Malaguena
Spain	MLG_ES_MLG0003	Malaguena
Spain	MLG_ES_MLG0004	Malaguena
Spain	MLG_ES_MLG0005	Malaguena
Spain	MLG_ES_MLG0006	Malaguena
Spain	MLG_ES_MLG0007	Malaguena
Spain	MLG_ES_MLG0008	Malaguena
Spain	MLG_ES_MLG0009	Malaguena
Spain	MLG_ES_MLG0010	Malaguena
Spain	MLG_ES_MLG0011	Malaguena
Spain	MLG_ES_MLG0012	Malaguena
Spain	MLG_ES_MLG0013	Malaguena
Spain	MLG_ES_MLG0014	Malaguena			○
Spain	MLG_ES_MLG0015	Malaguena
Spain	MLG_ES_MLG0016	Malaguena
Spain	MLG_ES_MLG0017	Malaguena			○
Spain	MLG_ES_MLG0018	Malaguena
Spain	MLG_ES_MLG0019	Malaguena
Spain	MLG_ES_MLG0020	Malaguena			○
Spain	MLG_ES_MLG0021	Malaguena			○
Spain	MLG_ES_MLG0022	Malaguena			○
Spain	MLG_ES_MLG0023	Malaguena			○
Spain	MLG_ES_MLG0024	Malaguena			○
Spain	MLG_ES_MLG0025	Malaguena
Spain	MLG_ES_MLG0026	Malaguena
Spain	MLG_ES_MLG0027	Malaguena			○
Spain	MLG_ES_MLG0028	Malaguena
Spain	MLG_ES_MLG0029	Malaguena			○
Spain	MLG_ES_MLG0030	Malaguena
Spain	MLG_ES_MLG0031	Malaguena
Spain	MLG_ES_MLG0032	Malaguena
Spain	MLG_ES_MLG0033	Malaguena			○
Spain	MLG_ES_MLG0034	Malaguena
Spain	MLG_ES_MLG0035	Malaguena
Spain	MLG_ES_MLG0036	Malaguena
Spain	MLG_ES_MLG0037	Malaguena
Spain	MLG_ES_MLG0038	Malaguena			○
Spain	MLG_ES_MLG0039	Malaguena
Spain	MLG_ES_MLG0040	Malaguena
Spain	MLG_ES_MLG0041	Malaguena			○
Spain	MLG_ES_MLG0042	Malaguena
Spain	MUG_ES_MUG0001	Murciano-Granadina			○
Spain	MUG_ES_MUG0002	Murciano-Granadina			○
Spain	MUG_ES_MUG0003	Murciano-Granadina
Spain	MUG_ES_MUG0004	Murciano-Granadina
Spain	MUG_ES_MUG0005	Murciano-Granadina
Spain	MUG_ES_MUG0006	Murciano-Granadina			○
Spain	MUG_ES_MUG0007	Murciano-Granadina
Spain	MUG_ES_MUG0008	Murciano-Granadina
Spain	MUG_ES_MUG0009	Murciano-Granadina
Spain	MUG_ES_MUG0010	Murciano-Granadina
Spain	MUG_ES_MUG0011	Murciano-Granadina
Spain	MUG_ES_MUG0012	Murciano-Granadina			○
Spain	MUG_ES_MUG0013	Murciano-Granadina			○
Spain	MUG_ES_MUG0014	Murciano-Granadina			○
Spain	MUG_ES_MUG0015	Murciano-Granadina
Spain	MUG_ES_MUG0016	Murciano-Granadina
Spain	MUG_ES_MUG0017	Murciano-Granadina
Spain	MUG_ES_MUG0018	Murciano-Granadina			○
Spain	MUG_ES_MUG0019	Murciano-Granadina
Spain	MUG_ES_MUG0020	Murciano-Granadina
Spain	PAL_ES_PAL0001	Palmera (Canaria island breed)			○
Spain	PAL_ES_PAL0002	Palmera (Canaria island breed)
Spain	PAL_ES_PAL0003	Palmera (Canaria island breed)
Spain	PAL_ES_PAL0004	Palmera (Canaria island breed)
Spain	PAL_ES_PAL0005	Palmera (Canaria island breed)
Spain	PAL_ES_PAL0006	Palmera (Canaria island breed)			○
Spain	PAL_ES_PAL0007	Palmera (Canaria island breed)
Spain	PAL_ES_PAL0008	Palmera (Canaria island breed)			○
Spain	PAL_ES_PAL0009	Palmera (Canaria island breed)			○
Spain	PAL_ES_PAL0010	Palmera (Canaria island breed)			○
Spain	PAL_ES_PAL0011	Palmera (Canaria island breed)			○
Spain	PAL_ES_PAL0012	Palmera (Canaria island breed)
Spain	PAL_ES_PAL0013	Palmera (Canaria island breed)
Spain	PAL_ES_PAL0014	Palmera (Canaria island breed)
Spain	PAL_ES_PAL0015	Palmera (Canaria island breed)
Spain	RAS_ES_RAS0001	Blanca de Rasquera
Spain	RAS_ES_RAS0002	Blanca de Rasquera
Spain	RAS_ES_RAS0003	Blanca de Rasquera
Spain	RAS_ES_RAS0004	Blanca de Rasquera
Spain	RAS_ES_RAS0005	Blanca de Rasquera
Spain	RAS_ES_RAS0006	Blanca de Rasquera
Spain	RAS_ES_RAS0007	Blanca de Rasquera
Spain	RAS_ES_RAS0008	Blanca de Rasquera			○
Spain	RAS_ES_RAS0009	Blanca de Rasquera			○
Spain	RAS_ES_RAS0010	Blanca de Rasquera
Spain	RAS_ES_RAS0011	Blanca de Rasquera
Spain	RAS_ES_RAS0012	Blanca de Rasquera			○
Spain	RAS_ES_RAS0013	Blanca de Rasquera
Spain	RAS_ES_RAS0014	Blanca de Rasquera			○
Spain	RAS_ES_RAS0015	Blanca de Rasquera
Spain	RAS_ES_RAS0016	Blanca de Rasquera
Spain	RAS_ES_RAS0017	Blanca de Rasquera
Spain	RAS_ES_RAS0018	Blanca de Rasquera
Spain	RAS_ES_RAS0019	Blanca de Rasquera			○
Spain	RAS_ES_RAS0020	Blanca de Rasquera
Netherlands	LNR_NL_LNR0141	Dutch Landrace	15	Colli et al., 2018	○	Europe
Netherlands	LNR_NL_LNR0142	Dutch Landrace			○
Netherlands	LNR_NL_LNR0143	Dutch Landrace			○
Netherlands	LNR_NL_LNR0144	Dutch Landrace			○
Netherlands	LNR_NL_LNR0145	Dutch Landrace			○
Netherlands	LNR_NL_LNR0146	Dutch Landrace			○
Netherlands	LNR_NL_LNR0147	Dutch Landrace			○
Netherlands	LNR_NL_LNR0148	Dutch Landrace			○
Netherlands	LNR_NL_LNR0149	Dutch Landrace			○
Netherlands	LNR_NL_LNR0150	Dutch Landrace			○
Netherlands	LNR_NL_LNR0151	Dutch Landrace			○
Netherlands	LNR_NL_LNR0152	Dutch Landrace			○
Netherlands	LNR_NL_LNR0153	Dutch Landrace			○
Netherlands	LNR_NL_LNR0154	Dutch Landrace			○
Netherlands	LNR_NL_LNR0155	Dutch Landrace			○
Denmark	LNR_DK_LNR0001	Landrance Goat	119	Colli et al., 2018	○	Europe
Denmark	LNR_DK_LNR0002	Landrance Goat
Denmark	LNR_DK_LNR0003	Landrance Goat
Denmark	LNR_DK_LNR0004	Landrance Goat
Denmark	LNR_DK_LNR0005	Landrance Goat
Denmark	LNR_DK_LNR0006	Landrance Goat
Denmark	LNR_DK_LNR0007	Landrance Goat
Denmark	LNR_DK_LNR0008	Landrance Goat			○
Denmark	LNR_DK_LNR0009	Landrance Goat			○
Denmark	LNR_DK_LNR0010	Landrance Goat
Denmark	LNR_DK_LNR0011	Landrance Goat
Denmark	LNR_DK_LNR0012	Landrance Goat			○
Denmark	LNR_DK_LNR0013	Landrance Goat
Denmark	LNR_DK_LNR0014	Landrance Goat
Denmark	LNR_DK_LNR0015	Landrance Goat
Denmark	LNR_DK_LNR0016	Landrance Goat
Denmark	LNR_DK_LNR0017	Landrance Goat
Denmark	LNR_DK_LNR0018	Landrance Goat
Denmark	LNR_DK_LNR0019	Landrance Goat			○
Denmark	LNR_DK_LNR0020	Landrance Goat			○
Denmark	LNR_DK_LNR0021	Landrance Goat			○
Denmark	LNR_DK_LNR0022	Landrance Goat
Denmark	LNR_DK_LNR0023	Landrance Goat
Denmark	LNR_DK_LNR0024	Landrance Goat			○
Denmark	LNR_DK_LNR0025	Landrance Goat			○
Denmark	LNR_DK_LNR0026	Landrance Goat
Denmark	LNR_DK_LNR0027	Landrance Goat			○
Denmark	LNR_DK_LNR0028	Landrance Goat
Denmark	LNR_DK_LNR0029	Landrance Goat			○
Denmark	LNR_DK_LNR0030	Landrance Goat
Denmark	LNR_DK_LNR0031	Landrance Goat
Denmark	LNR_DK_LNR0032	Landrance Goat
Denmark	LNR_DK_LNR0033	Landrance Goat
Denmark	LNR_DK_LNR0034	Landrance Goat
Denmark	LNR_DK_LNR0035	Landrance Goat
Denmark	LNR_DK_LNR0036	Landrance Goat
Denmark	LNR_DK_LNR0037	Landrance Goat
Denmark	LNR_DK_LNR0038	Landrance Goat
Denmark	LNR_DK_LNR0039	Landrance Goat
Denmark	LNR_DK_LNR0040	Landrance Goat
Denmark	LNR_DK_LNR0041	Landrance Goat
Denmark	LNR_DK_LNR0042	Landrance Goat
Denmark	LNR_DK_LNR0043	Landrance Goat
Denmark	LNR_DK_LNR0044	Landrance Goat
Denmark	LNR_DK_LNR0045	Landrance Goat			○
Denmark	LNR_DK_LNR0046	Landrance Goat			○
Denmark	LNR_DK_LNR0047	Landrance Goat			○
Denmark	LNR_DK_LNR0048	Landrance Goat
Denmark	LNR_DK_LNR0049	Landrance Goat
Denmark	LNR_DK_LNR0050	Landrance Goat			○
Denmark	LNR_DK_LNR0051	Landrance Goat			○
Denmark	LNR_DK_LNR0052	Landrance Goat
Denmark	LNR_DK_LNR0053	Landrance Goat			○
Denmark	LNR_DK_LNR0054	Landrance Goat
Denmark	LNR_DK_LNR0055	Landrance Goat
Denmark	LNR_DK_LNR0056	Landrance Goat
Denmark	LNR_DK_LNR0057	Landrance Goat
Denmark	LNR_DK_LNR0058	Landrance Goat
Denmark	LNR_DK_LNR0059	Landrance Goat
Denmark	LNR_DK_LNR0060	Landrance Goat
Denmark	LNR_DK_LNR0061	Landrance Goat
Denmark	LNR_DK_LNR0062	Landrance Goat
Denmark	LNR_DK_LNR0063	Landrance Goat
Denmark	LNR_DK_LNR0064	Landrance Goat			○
Denmark	LNR_DK_LNR0065	Landrance Goat
Denmark	LNR_DK_LNR0066	Landrance Goat
Denmark	LNR_DK_LNR0067	Landrance Goat
Denmark	LNR_DK_LNR0068	Landrance Goat
Denmark	LNR_DK_LNR0069	Landrance Goat
Denmark	LNR_DK_LNR0070	Landrance Goat
Denmark	LNR_DK_LNR0071	Landrance Goat			○
Denmark	LNR_DK_LNR0072	Landrance Goat			○
Denmark	LNR_DK_LNR0073	Landrance Goat			○
Denmark	LNR_DK_LNR0075	Landrance Goat			○
Denmark	LNR_DK_LNR0076	Landrance Goat			○
Denmark	LNR_DK_LNR0077	Landrance Goat			○
Denmark	LNR_DK_LNR0078	Landrance Goat
Denmark	LNR_DK_LNR0079	Landrance Goat			○
Denmark	LNR_DK_LNR0080	Landrance Goat
Denmark	LNR_DK_LNR0081	Landrance Goat			○
Denmark	LNR_DK_LNR0082	Landrance Goat
Denmark	LNR_DK_LNR0083	Landrance Goat			○
Denmark	LNR_DK_LNR0084	Landrance Goat
Denmark	LNR_DK_LNR0085	Landrance Goat			○
Denmark	LNR_DK_LNR0086	Landrance Goat
Denmark	LNR_DK_LNR0087	Landrance Goat			○
Denmark	LNR_DK_LNR0088	Landrance Goat
Denmark	LNR_DK_LNR0089	Landrance Goat			○
Denmark	LNR_DK_LNR0090	Landrance Goat
Denmark	LNR_DK_LNR0091	Landrance Goat
Denmark	LNR_DK_LNR0092	Landrance Goat
Denmark	LNR_DK_LNR0093	Landrance Goat
Denmark	LNR_DK_LNR0094	Landrance Goat
Denmark	LNR_DK_LNR0095	Landrance Goat
Denmark	LNR_DK_LNR0096	Landrance Goat			○
Denmark	LNR_DK_LNR0097	Landrance Goat
Denmark	LNR_DK_LNR0098	Landrance Goat			○
Denmark	LNR_DK_LNR0099	Landrance Goat
Denmark	LNR_DK_LNR0100	Landrance Goat
Denmark	LNR_DK_LNR0101	Landrance Goat			○
Denmark	LNR_DK_LNR0102	Landrance Goat
Denmark	LNR_DK_LNR0103	Landrance Goat
Denmark	LNR_DK_LNR0104	Landrance Goat			○
Denmark	LNR_DK_LNR0105	Landrance Goat			○
Denmark	LNR_DK_LNR0106	Landrance Goat
Denmark	LNR_DK_LNR0107	Landrance Goat
Denmark	LNR_DK_LNR0108	Landrance Goat
Denmark	LNR_DK_LNR0109	Landrance Goat			○
Denmark	LNR_DK_LNR0110	Landrance Goat
Denmark	LNR_DK_LNR0111	Landrance Goat			○
Denmark	LNR_DK_LNR0112	Landrance Goat			○
Denmark	LNR_DK_LNR0113	Landrance Goat
Denmark	LNR_DK_LNR0114	Landrance Goat
Denmark	LNR_DK_LNR0115	Landrance Goat
Denmark	LNR_DK_LNR0116	Landrance Goat
Denmark	LNR_DK_LNR0117	Landrance Goat			○
Denmark	LNR_DK_LNR0118	Landrance Goat			○
Denmark	LNR_DK_LNR0119	Landrance Goat
Denmark	LNR_DK_LNR0120	Landrance Goat
Finland	LNR_FI_LNR0121	Finnish Landrace	20	Colli et al., 2018	○	Europe
Finland	LNR_FI_LNR0122	Finnish Landrace			○
Finland	LNR_FI_LNR0123	Finnish Landrace			○
Finland	LNR_FI_LNR0124	Finnish Landrace			○
Finland	LNR_FI_LNR0125	Finnish Landrace			○
Finland	LNR_FI_LNR0126	Finnish Landrace			○
Finland	LNR_FI_LNR0127	Finnish Landrace			○
Finland	LNR_FI_LNR0128	Finnish Landrace			○
Finland	LNR_FI_LNR0129	Finnish Landrace			○
Finland	LNR_FI_LNR0130	Finnish Landrace			○
Finland	LNR_FI_LNR0131	Finnish Landrace			○
Finland	LNR_FI_LNR0132	Finnish Landrace			○
Finland	LNR_FI_LNR0133	Finnish Landrace			○
Finland	LNR_FI_LNR0134	Finnish Landrace			○
Finland	LNR_FI_LNR0135	Finnish Landrace			○
Finland	LNR_FI_LNR0136	Finnish Landrace			○
Finland	LNR_FI_LNR0137	Finnish Landrace			○
Finland	LNR_FI_LNR0138	Finnish Landrace			○
Finland	LNR_FI_LNR0139	Finnish Landrace			○
Finland	LNR_FI_LNR0140	Finnish Landrace			○
Ireland	ARR_IE_ARR0001	Traditional Arran	38	Colli et al., 2018	○	Europe
Ireland	ARR_IE_ARR0002	Traditional Arran			○
Ireland	ARR_IE_ARR0003	Traditional Arran			○
Ireland	ARR_IE_ARR0004	Traditional Arran			○
Ireland	ARR_IE_ARR0005	Traditional Arran			○
Ireland	ARR_IE_ARR0006	Traditional Arran			○
Ireland	ARR_IE_ARR0007	Traditional Arran			○
Ireland	ARR_IE_ARR0008	Traditional Arran			○
Ireland	ARR_IE_ARR0009	Traditional Arran			○
Ireland	ARR_IE_ARR0010	Traditional Arran			○
Ireland	BLB_IE_BLB0001	Bilberry			○
Ireland	BLB_IE_BLB0002	Bilberry			○
Ireland	BLB_IE_BLB0003	Bilberry			○
Ireland	BLB_IE_BLB0004	Bilberry			○
Ireland	BLB_IE_BLB0005	Bilberry			○
Ireland	BLB_IE_BLB0006	Bilberry			○
Ireland	BLB_IE_BLB0007	Bilberry			○
Ireland	BLB_IE_BLB0008	Bilberry			○
Ireland	BLB_IE_BLB0009	Bilberry			○
Ireland	BLB_IE_BLB0010	Bilberry			○
Ireland	OIG_IE_OIG0001	Old Irish Goat			○
Ireland	OIG_IE_OIG0002	Old Irish Goat			○
Ireland	OIG_IE_OIG0004	Old Irish Goat			○
Ireland	OIG_IE_OIG0005	Old Irish Goat			○
Ireland	OIG_IE_OIG0006	Old Irish Goat			○
Ireland	OIG_IE_OIG0007	Old Irish Goat			○
Ireland	OIG_IE_OIG0008	Old Irish Goat			○
Ireland	OIG_IE_OIG0009	Old Irish Goat			○
Ireland	OIG_IE_OIG0010	Old Irish Goat			○
Ireland	OIG_IE_OIG0011	Old Irish Goat			○
Ireland	OIG_IE_OIG0012	Old Irish Goat			○
Ireland	OIG_IE_OIG0013	Old Irish Goat			○
Ireland	OIG_IE_OIG0014	Old Irish Goat			○
Ireland	OIG_IE_OIG0015	Old Irish Goat			○
Ireland	OIG_IE_OIG0016	Old Irish Goat			○
Ireland	OIG_IE_OIG0018	Old Irish Goat			○
Ireland	OIG_IE_OIG0019	Old Irish Goat			○
Ireland	OIG_IE_OIG0020	Old Irish Goat			○
Iceland	ICL_IS_ICL0001	Icelandic Goat	13	Colli et al., 2018	○	Europe
Iceland	ICL_IS_ICL0002	Icelandic Goat			○
Iceland	ICL_IS_ICL0003	Icelandic Goat			○
Iceland	ICL_IS_ICL0004	Icelandic Goat			○
Iceland	ICL_IS_ICL0005	Icelandic Goat			○
Iceland	ICL_IS_ICL0006	Icelandic Goat			○
Iceland	ICL_IS_ICL0007	Icelandic Goat			○
Iceland	ICL_IS_ICL0008	Icelandic Goat			○
Iceland	ICL_IS_ICL0009	Icelandic Goat			○
Iceland	ICL_IS_ICL0010	Icelandic Goat			○
Iceland	ICL_IS_ICL0011	Icelandic Goat			○
Iceland	ICL_IS_ICL0012	Icelandic Goat			○
Iceland	ICL_IS_ICL0013	Icelandic Goat			○
UK	BAG_GB_BAG0001	Bagot	2	Colli et al., 2018	○	Europe
UK	OEG_GB_OEG0002	Old English			○
African goats
Tunisia	TUN_TN_TUN0001	Tunisian	23	Colli et al., 2018	○	Northwest
Tunisia	TUN_TN_TUN0002	Tunisian			○
Tunisia	TUN_TN_TUN0003	Tunisian			○
Tunisia	TUN_TN_TUN0004	Tunisian			○
Tunisia	TUN_TN_TUN0005	Tunisian			○
Tunisia	TUN_TN_TUN0006	Tunisian			○
Tunisia	TUN_TN_TUN0007	Tunisian			○
Tunisia	TUN_TN_TUN0008	Tunisian			○
Tunisia	TUN_TN_TUN0009	Tunisian			○
Tunisia	TUN_TN_TUN0010	Tunisian			○
Tunisia	TUN_TN_TUN0011	Tunisian			○
Tunisia	TUN_TN_TUN0012	Tunisian			○
Tunisia	TUN_TN_TUN0013	Tunisian			○
Tunisia	TUN_TN_TUN0014	Tunisian			○
Tunisia	TUN_TN_TUN0015	Tunisian			○
Tunisia	TUN_TN_TUN0016	Tunisian			○
Tunisia	TUN_TN_TUN0017	Tunisian			○
Tunisia	TUN_TN_TUN0018	Tunisian			○
Tunisia	TUN_TN_TUN0019	Tunisian			○
Tunisia	TUN_TN_TUN0020	Tunisian			○
Tunisia	TUN_TN_TUN0021	Tunisian			○
Tunisia	TUN_TN_TUN0022	Tunisian			○
Tunisia	TUN_TN_TUN0023	Tunisian			○
Morocco	BAR_MA_BAR0001	Barcha	30	Colli et al., 2018	○	Northwest
Morocco	BAR_MA_BAR0002	Barcha			○
Morocco	BAR_MA_BAR0003	Barcha			○
Morocco	BAR_MA_BAR0004	Barcha			○
Morocco	DRA_MA_DRA0001	Draa			○
Morocco	DRA_MA_DRA0002	Draa			○
Morocco	DRA_MA_DRA0003	Draa			○
Morocco	DRA_MA_DRA0004	Draa			○
Morocco	GHA_MA_GHA0001	Ghazalia			○
Morocco	GHA_MA_GHA0002	Ghazalia			○
Morocco	GHA_MA_GHA0003	Ghazalia			○
Morocco	GHA_MA_GHA0004	Ghazalia			○
Morocco	MOR_MA_MOR0001	Moroccan goat			○
Morocco	MOR_MA_MOR0002	Moroccan goat			○
Morocco	MOR_MA_MOR0003	Moroccan goat			○
Morocco	MOR_MA_MOR0004	Moroccan goat			○
Morocco	MOR_MA_MOR0005	Moroccan goat			○
Morocco	MOR_MA_MOR0006	Moroccan goat			○
Morocco	MOR_MA_MOR0007	Moroccan goat			○
Morocco	MOR_MA_MOR0008	Moroccan goat			○
Morocco	MOR_MA_MOR0009	Moroccan goat			○
Morocco	MOR_MA_MOR0010	Moroccan goat			○
Morocco	NDA_MA_NDA0001	Noire de l'Atlas			○
Morocco	NDA_MA_NDA0002	Noire de l'Atlas			○
Morocco	NDA_MA_NDA0003	Noire de l'Atlas			○
Morocco	NDA_MA_NDA0004	Noire de l'Atlas			○
Morocco	NOR_MA_NOR0001	Nord			○
Morocco	NOR_MA_NOR0002	Nord			○
Morocco	NOR_MA_NOR0003	Nord			○
Morocco	NOR_MA_NOR0004	Nord			○
Mali	GUE_ML_GUE0001	Guera	127	Colli et al., 2018		Northwest
Mali	GUE_ML_GUE0002	Guera			○
Mali	GUE_ML_GUE0003	Guera
Mali	GUE_ML_GUE0004	Guera			○
Mali	GUE_ML_GUE0005	Guera			○
Mali	GUE_ML_GUE0006	Guera			○
Mali	GUE_ML_GUE0007	Guera
Mali	GUE_ML_GUE0008	Guera			○
Mali	GUE_ML_GUE0009	Guera
Mali	GUE_ML_GUE0010	Guera			○
Mali	GUE_ML_GUE0011	Guera
Mali	GUE_ML_GUE0012	Guera			○
Mali	GUE_ML_GUE0013	Guera
Mali	GUE_ML_GUE0014	Guera			○
Mali	GUE_ML_GUE0015	Guera
Mali	GUE_ML_GUE0016	Guera
Mali	GUE_ML_GUE0017	Guera
Mali	GUE_ML_GUE0018	Guera
Mali	GUE_ML_GUE0019	Guera			○
Mali	GUE_ML_GUE0020	Guera
Mali	GUE_ML_GUE0021	Guera			○
Mali	GUE_ML_GUE0022	Guera
Mali	GUE_ML_GUE0023	Guera			○
Mali	GUE_ML_GUE0024	Guera
Mali	GUE_ML_GUE0025	Guera
Mali	MAU_ML_MAU0001	Maure
Mali	MAU_ML_MAU0002	Maure
Mali	MAU_ML_MAU0003	Maure			○
Mali	MAU_ML_MAU0004	Maure			○
Mali	MAU_ML_MAU0005	Maure			○
Mali	MAU_ML_MAU0006	Maure
Mali	MAU_ML_MAU0007	Maure			○
Mali	MAU_ML_MAU0008	Maure
Mali	MAU_ML_MAU0009	Maure
Mali	MAU_ML_MAU0010	Maure
Mali	MAU_ML_MAU0011	Maure
Mali	MAU_ML_MAU0012	Maure
Mali	MAU_ML_MAU0013	Maure
Mali	MAU_ML_MAU0014	Maure
Mali	NAI_ML_NAI0001	Naine
Mali	NAI_ML_NAI0002	Naine
Mali	NAI_ML_NAI0003	Naine
Mali	NAI_ML_NAI0004	Naine			○
Mali	NAI_ML_NAI0005	Naine
Mali	NAI_ML_NAI0006	Naine			○
Mali	NAI_ML_NAI0007	Naine
Mali	NAI_ML_NAI0008	Naine			○
Mali	NAI_ML_NAI0009	Naine
Mali	NAI_ML_NAI0010	Naine
Mali	NAI_ML_NAI0011	Naine			○
Mali	NAI_ML_NAI0012	Naine
Mali	NAI_ML_NAI0013	Naine
Mali	NAI_ML_NAI0014	Naine			○
Mali	NAI_ML_NAI0015	Naine
Mali	NAI_ML_NAI0016	Naine			○
Mali	NAI_ML_NAI0017	Naine
Mali	PEU_ML_PEU0001	Peulh
Mali	PEU_ML_PEU0002	Peulh
Mali	PEU_ML_PEU0003	Peulh
Mali	PEU_ML_PEU0004	Peulh
Mali	PEU_ML_PEU0005	Peulh
Mali	PEU_ML_PEU0006	Peulh
Mali	PEU_ML_PEU0007	Peulh
Mali	PEU_ML_PEU0008	Peulh
Mali	PEU_ML_PEU0009	Peulh
Mali	PEU_ML_PEU0010	Peulh
Mali	PEU_ML_PEU0011	Peulh			○
Mali	PEU_ML_PEU0012	Peulh
Mali	PEU_ML_PEU0013	Peulh
Mali	PEU_ML_PEU0014	Peulh
Mali	PEU_ML_PEU0015	Peulh			○
Mali	PEU_ML_PEU0016	Peulh			○
Mali	PEU_ML_PEU0017	Peulh			○
Mali	PEU_ML_PEU0018	Peulh			○
Mali	PEU_ML_PEU0019	Peulh			○
Mali	PEU_ML_PEU0020	Peulh
Mali	PEU_ML_PEU0021	Peulh
Mali	PEU_ML_PEU0022	Peulh
Mali	PEU_ML_PEU0023	Peulh
Mali	PEU_ML_PEU0024	Peulh
Mali	PEU_ML_PEU0025	Peulh
Mali	SDN_ML_SDN0001	Soudanaise
Mali	SDN_ML_SDN0002	Soudanaise
Mali	SDN_ML_SDN0003	Soudanaise
Mali	SDN_ML_SDN0004	Soudanaise			○
Mali	SDN_ML_SDN0005	Soudanaise
Mali	SDN_ML_SDN0006	Soudanaise			○
Mali	SDN_ML_SDN0007	Soudanaise
Mali	SDN_ML_SDN0008	Soudanaise
Mali	SDN_ML_SDN0009	Soudanaise
Mali	SDN_ML_SDN0010	Soudanaise
Mali	SDN_ML_SDN0011	Soudanaise
Mali	SDN_ML_SDN0012	Soudanaise			○
Mali	SDN_ML_SDN0013	Soudanaise			○
Mali	SDN_ML_SDN0014	Soudanaise
Mali	SDN_ML_SDN0015	Soudanaise
Mali	SDN_ML_SDN0016	Soudanaise
Mali	SDN_ML_SDN0017	Soudanaise			○
Mali	SDN_ML_SDN0018	Soudanaise
Mali	SDN_ML_SDN0019	Soudanaise
Mali	SDN_ML_SDN0020	Soudanaise
Mali	SDN_ML_SDN0021	Soudanaise			○
Mali	SDN_ML_SDN0022	Soudanaise			○
Mali	SDN_ML_SDN0023	Soudanaise
Mali	SDN_ML_SDN0024	Soudanaise
Mali	TAR_ML_TAR0001	Targui
Mali	TAR_ML_TAR0002	Targui
Mali	TAR_ML_TAR0003	Targui
Mali	TAR_ML_TAR0004	Targui
Mali	TAR_ML_TAR0005	Targui
Mali	TAR_ML_TAR0006	Targui
Mali	TAR_ML_TAR0007	Targui			○
Mali	TAR_ML_TAR0008	Targui
Mali	TAR_ML_TAR0009	Targui
Mali	TAR_ML_TAR0010	Targui			○
Mali	TAR_ML_TAR0011	Targui
Mali	TAR_ML_TAR0012	Targui
Mali	TAR_ML_TAR0013	Targui			○
Mali	TAR_ML_TAR0014	Targui
Mali	TAR_ML_TAR0015	Targui			○
Mali	TAR_ML_TAR0016	Targui
Mali	TAR_ML_TAR0017	Targui
Mali	TAR_ML_TAR0018	Targui
Mali	TAR_ML_TAR0019	Targui
Mali	TAR_ML_TAR0020	Targui
Mali	TAR_ML_TAR0021	Targui			○
Mali	TAR_ML_TAR0022	Targui			○
BurkinaFaso	DJA_BF_DJA0002	Djallonke	26	Colli et al., 2018	○	Northwest
BurkinaFaso	DJA_BF_DJA0003	Djallonke			○
BurkinaFaso	DJA_BF_DJA0004	Djallonke			○
BurkinaFaso	DJA_BF_DJA0005	Djallonke			○
BurkinaFaso	DJA_BF_DJA0006	Djallonke			○
BurkinaFaso	DJA_BF_DJA0007	Djallonke			○
BurkinaFaso	DJA_BF_DJA0008	Djallonke			○
BurkinaFaso	DJA_BF_DJA0009	Djallonke			○
BurkinaFaso	DJA_BF_DJA0010	Djallonke			○
BurkinaFaso	DJA_BF_DJA0011	Djallonke			○
BurkinaFaso	DJA_BF_DJA0012	Djallonke			○
BurkinaFaso	SAH_BF_SAH0001	Sahel			○
BurkinaFaso	SAH_BF_SAH0002	Sahel			○
BurkinaFaso	SAH_BF_SAH0003	Sahel			○
BurkinaFaso	SAH_BF_SAH0004	Sahel			○
BurkinaFaso	SAH_BF_SAH0005	Sahel			○
BurkinaFaso	SAH_BF_SAH0006	Sahel			○
BurkinaFaso	SAH_BF_SAH0007	Sahel			○
BurkinaFaso	SAH_BF_SAH0008	Sahel			○
BurkinaFaso	SAH_BF_SAH0009	Sahel			○
BurkinaFaso	SAH_BF_SAH0010	Sahel			○
BurkinaFaso	SAH_BF_SAH0011	Sahel			○
BurkinaFaso	SAH_BF_SAH0012	Sahel			○
BurkinaFaso	SAH_BF_SAH0013	Sahel			○
BurkinaFaso	SAH_BF_SAH0014	Sahel			○
BurkinaFaso	SAH_BF_SAH0015	Sahel			○
Nigeria	RSK_NG_RSK0001	Red Sokoto	59	Colli et al., 2018		Northwest
Nigeria	RSK_NG_RSK0002	Red Sokoto
Nigeria	RSK_NG_RSK0003	Red Sokoto			○
Nigeria	RSK_NG_RSK0005	Red Sokoto			○
Nigeria	RSK_NG_RSK0007	Red Sokoto
Nigeria	RSK_NG_RSK0008	Red Sokoto			○
Nigeria	RSK_NG_RSK0009	Red Sokoto			○
Nigeria	RSK_NG_RSK0011	Red Sokoto
Nigeria	RSK_NG_RSK0012	Red Sokoto			○
Nigeria	RSK_NG_RSK0013	Red Sokoto			○
Nigeria	RSK_NG_RSK0014	Red Sokoto			○
Nigeria	RSK_NG_RSK0015	Red Sokoto			○
Nigeria	RSK_NG_RSK0016	Red Sokoto			○
Nigeria	RSK_NG_RSK0017	Red Sokoto			○
Nigeria	RSK_NG_RSK0018	Red Sokoto			○
Nigeria	RSK_NG_RSK0019	Red Sokoto			○
Nigeria	RSK_NG_RSK0020	Red Sokoto			○
Nigeria	RSK_NG_RSK0021	Red Sokoto
Nigeria	RSK_NG_RSK0022	Red Sokoto			○
Nigeria	SHL_NG_SHL0001	Sahel			○
Nigeria	SHL_NG_SHL0002	Sahel
Nigeria	SHL_NG_SHL0003	Sahel
Nigeria	SHL_NG_SHL0004	Sahel
Nigeria	SHL_NG_SHL0005	Sahel			○
Nigeria	SHL_NG_SHL0006	Sahel			○
Nigeria	SHL_NG_SHL0007	Sahel			○
Nigeria	SHL_NG_SHL0008	Sahel
Nigeria	SHL_NG_SHL0009	Sahel			○
Nigeria	SHL_NG_SHL0010	Sahel
Nigeria	SHL_NG_SHL0011	Sahel			○
Nigeria	SHL_NG_SHL0012	Sahel			○
Nigeria	SHL_NG_SHL0013	Sahel
Nigeria	SHL_NG_SHL0014	Sahel
Nigeria	SHL_NG_SHL0015	Sahel			○
Nigeria	SHL_NG_SHL0016	Sahel			○
Nigeria	SHL_NG_SHL0018	Sahel			○
Nigeria	SHL_NG_SHL0021	Sahel
Nigeria	SHL_NG_SHL0022	Sahel			○
Nigeria	WAD_NG_WAD0001	West African Dwarf
Nigeria	WAD_NG_WAD0002	West African Dwarf			○
Nigeria	WAD_NG_WAD0003	West African Dwarf			○
Nigeria	WAD_NG_WAD0004	West African Dwarf
Nigeria	WAD_NG_WAD0005	West African Dwarf			○
Nigeria	WAD_NG_WAD0006	West African Dwarf
Nigeria	WAD_NG_WAD0007	West African Dwarf			○
Nigeria	WAD_NG_WAD0008	West African Dwarf
Nigeria	WAD_NG_WAD0009	West African Dwarf			○
Nigeria	WAD_NG_WAD0010	West African Dwarf			○
Nigeria	WAD_NG_WAD0011	West African Dwarf			○
Nigeria	WAD_NG_WAD0012	West African Dwarf			○
Nigeria	WAD_NG_WAD0013	West African Dwarf			○
Nigeria	WAD_NG_WAD0014	West African Dwarf
Nigeria	WAD_NG_WAD0015	West African Dwarf
Nigeria	WAD_NG_WAD0016	West African Dwarf			○
Nigeria	WAD_NG_WAD0017	West African Dwarf			○
Nigeria	WAD_NG_WAD0018	West African Dwarf			○
Nigeria	WAD_NG_WAD0019	West African Dwarf			○
Nigeria	WAD_NG_WAD0022	West African Dwarf			○
Nigeria	WAD_NG_WAD0023	West African Dwarf			○
Cameroon	CAM_CM_CAM0002	Cameroon Goat	73	Colli et al., 2018	○	Northwest
Cameroon	CAM_CM_CAM0003	Cameroon Goat			○
Cameroon	CAM_CM_CAM0004	Cameroon Goat
Cameroon	CAM_CM_CAM0005	Cameroon Goat
Cameroon	CAM_CM_CAM0006	Cameroon Goat
Cameroon	CAM_CM_CAM0007	Cameroon Goat			○
Cameroon	CAM_CM_CAM0008	Cameroon Goat
Cameroon	CAM_CM_CAM0009	Cameroon Goat			○
Cameroon	CAM_CM_CAM0010	Cameroon Goat			○
Cameroon	CAM_CM_CAM0011	Cameroon Goat			○
Cameroon	CAM_CM_CAM0012	Cameroon Goat			○
Cameroon	CAM_CM_CAM0013	Cameroon Goat
Cameroon	CAM_CM_CAM0014	Cameroon Goat
Cameroon	CAM_CM_CAM0015	Cameroon Goat
Cameroon	CAM_CM_CAM0016	Cameroon Goat
Cameroon	CAM_CM_CAM0017	Cameroon Goat			○
Cameroon	CAM_CM_CAM0018	Cameroon Goat			○
Cameroon	CAM_CM_CAM0019	Cameroon Goat
Cameroon	CAM_CM_CAM0020	Cameroon Goat			○
Cameroon	CAM_CM_CAM0021	Cameroon Goat
Cameroon	CAM_CM_CAM0022	Cameroon Goat
Cameroon	CAM_CM_CAM0023	Cameroon Goat
Cameroon	CAM_CM_CAM0024	Cameroon Goat			○
Cameroon	CAM_CM_CAM0025	Cameroon Goat			○
Cameroon	CAM_CM_CAM0026	Cameroon Goat			○
Cameroon	CAM_CM_CAM0027	Cameroon Goat			○
Cameroon	CAM_CM_CAM0028	Cameroon Goat
Cameroon	CAM_CM_CAM0029	Cameroon Goat
Cameroon	CAM_CM_CAM0030	Cameroon Goat			○
Cameroon	CAM_CM_CAM0031	Cameroon Goat
Cameroon	CAM_CM_CAM0032	Cameroon Goat			○
Cameroon	CAM_CM_CAM0033	Cameroon Goat			○
Cameroon	CAM_CM_CAM0034	Cameroon Goat			○
Cameroon	CAM_CM_CAM0035	Cameroon Goat
Cameroon	CAM_CM_CAM0036	Cameroon Goat			○
Cameroon	CAM_CM_CAM0037	Cameroon Goat			○
Cameroon	CAM_CM_CAM0038	Cameroon Goat			○
Cameroon	CAM_CM_CAM0039	Cameroon Goat
Cameroon	CAM_CM_CAM0040	Cameroon Goat			○
Cameroon	WAD_CM_WAD0024	West African Dwarf
Cameroon	WAD_CM_WAD0025	West African Dwarf			○
Cameroon	WAD_CM_WAD0026	West African Dwarf			○
Cameroon	WAD_CM_WAD0027	West African Dwarf
Cameroon	WAD_CM_WAD0028	West African Dwarf			○
Cameroon	WAD_CM_WAD0029	West African Dwarf
Cameroon	WAD_CM_WAD0030	West African Dwarf
Cameroon	WAD_CM_WAD0031	West African Dwarf			○
Cameroon	WAD_CM_WAD0032	West African Dwarf			○
Cameroon	WAD_CM_WAD0033	West African Dwarf
Cameroon	WAD_CM_WAD0034	West African Dwarf
Cameroon	WAD_CM_WAD0035	West African Dwarf
Cameroon	WAD_CM_WAD0036	West African Dwarf			○
Cameroon	WAD_CM_WAD0037	West African Dwarf
Cameroon	WAD_CM_WAD0038	West African Dwarf			○
Cameroon	WAD_CM_WAD0039	West African Dwarf
Cameroon	WAD_CM_WAD0040	West African Dwarf			○
Cameroon	WAD_CM_WAD0041	West African Dwarf			○
Cameroon	WAD_CM_WAD0042	West African Dwarf			○
Cameroon	WAD_CM_WAD0043	West African Dwarf
Cameroon	WAD_CM_WAD0044	West African Dwarf			○
Cameroon	WAD_CM_WAD0045	West African Dwarf			○
Cameroon	WAD_CM_WAD0046	West African Dwarf
Cameroon	WAD_CM_WAD0047	West African Dwarf
Cameroon	WAD_CM_WAD0048	West African Dwarf			○
Cameroon	WAD_CM_WAD0049	West African Dwarf
Cameroon	WAD_CM_WAD0050	West African Dwarf			○
Cameroon	WAD_CM_WAD0051	West African Dwarf
Cameroon	WAD_CM_WAD0052	West African Dwarf
Cameroon	WAD_CM_WAD0053	West African Dwarf			○
Cameroon	WAD_CM_WAD0054	West African Dwarf			○
Cameroon	WAD_CM_WAD0055	West African Dwarf
Cameroon	WAD_CM_WAD0056	West African Dwarf			○
Cameroon	WAD_CM_WAD0057	West African Dwarf			○
SouthAfrica	Freestate_Mtho1	Freestate	116	Chokoe et al., 2020		SouthernAfrica
SouthAfrica	Freestate_Mtho2	Freestate
SouthAfrica	Freestate_Mtho3	Freestate			○
SouthAfrica	Freestate_Mtho4	Freestate
SouthAfrica	Freestate_Mtho6	Freestate
SouthAfrica	Freestate_Mtho7	Freestate			○
SouthAfrica	Freestate_Mtho8	Freestate
SouthAfrica	Freestate_Mtho13	Freestate
SouthAfrica	Freestate_Mtho16	Freestate
SouthAfrica	Freestate_Mtho17	Freestate
SouthAfrica	Freestate_Mtho22	Freestate
SouthAfrica	Freestate_Tbm2	Freestate			○
SouthAfrica	Freestate_Tbm3	Freestate
SouthAfrica	Freestate_Tbm5	Freestate
SouthAfrica	Freestate_Tbm6	Freestate			○
SouthAfrica	Freestate_Tbm8	Freestate
SouthAfrica	Freestate_Tbm11	Freestate			○
SouthAfrica	Freestate_Tbm13	Freestate			○
SouthAfrica	Freestate_Tbm14	Freestate
SouthAfrica	Freestate_Tbm16	Freestate			○
SouthAfrica	Freestate_Tbm17	Freestate
SouthAfrica	Freestate_Tbm20	Freestate
SouthAfrica	Freestate_Tbm21	Freestate
SouthAfrica	Freestate_Mtho24	Freestate
SouthAfrica	Gauteng_Tshn3	Gauteng			○
SouthAfrica	Gauteng_Tshn4	Gauteng			○
SouthAfrica	Gauteng_Tshn5	Gauteng
SouthAfrica	Gauteng_Tshn9	Gauteng
SouthAfrica	Gauteng_Tshn10	Gauteng			○
SouthAfrica	Gauteng_Tshn12	Gauteng
SouthAfrica	Gauteng_Tshn35	Gauteng
SouthAfrica	Gauteng_Tshn36	Gauteng			○
SouthAfrica	Gauteng_Tshn37	Gauteng			○
SouthAfrica	Gauteng_Tshn38	Gauteng			○
SouthAfrica	Gauteng_Tshn39	Gauteng
SouthAfrica	Gauteng_Tshn48	Gauteng			○
SouthAfrica	Gauteng_Tshn49	Gauteng
SouthAfrica	Gauteng_Wstd20	Gauteng			○
SouthAfrica	Gauteng_Wstd22	Gauteng
SouthAfrica	Gauteng_Wstd23	Gauteng			○
SouthAfrica	Gauteng_Wstd24	Gauteng			○
SouthAfrica	Gauteng_Wstd27	Gauteng
SouthAfrica	Gauteng_Wstd28	Gauteng
SouthAfrica	Gauteng_Wstd29	Gauteng
SouthAfrica	Gauteng_Wstd30	Gauteng			○
SouthAfrica	Gauteng_Wstd31	Gauteng
SouthAfrica	Gauteng_Wstd33	Gauteng
SouthAfrica	Gauteng_Wstd34	Gauteng
SouthAfrica	Gauteng_Wstd35	Gauteng
SouthAfrica	Gauteng_Thm22	Gauteng			○
SouthAfrica	Gauteng_Wstd40	Gauteng
SouthAfrica	Gauteng_Tshn31	Gauteng
SouthAfrica	Limpopo_Vmb1	Limpopo
SouthAfrica	Limpopo_Vmb2	Limpopo
SouthAfrica	Limpopo_Vmb3	Limpopo
SouthAfrica	Limpopo_Vmb5	Limpopo
SouthAfrica	Limpopo_Vmb7	Limpopo
SouthAfrica	Limpopo_Vmb10	Limpopo
SouthAfrica	Limpopo_Vmb11	Limpopo			○
SouthAfrica	Limpopo_Vmb12	Limpopo
SouthAfrica	Limpopo_Vmb13	Limpopo
SouthAfrica	Limpopo_Vmb14	Limpopo
SouthAfrica	Limpopo_Vmb16	Limpopo
SouthAfrica	Limpopo_Vmb17	Limpopo			○
SouthAfrica	Limpopo_Vmb18	Limpopo
SouthAfrica	Limpopo_Vmb20	Limpopo			○
SouthAfrica	Northwest_Boja1	Northwest
SouthAfrica	Northwest_Boja2	Northwest
SouthAfrica	Northwest_Boja4	Northwest			○
SouthAfrica	Northwest_Boja5	Northwest
SouthAfrica	Northwest_Boja6	Northwest
SouthAfrica	Northwest_Boja10	Northwest			○
SouthAfrica	Northwest_Boja15	Northwest
SouthAfrica	Northwest_Boja17	Northwest			○
SouthAfrica	Northwest_Boja19	Northwest
SouthAfrica	Northwest_Drsm3	Northwest
SouthAfrica	Northwest_Drsm7	Northwest
SouthAfrica	Northwest_Drsm8	Northwest
SouthAfrica	Northwest_Drsm9	Northwest			○
SouthAfrica	Northwest_Drsm10	Northwest			○
SouthAfrica	Northwest_Drsm11	Northwest
SouthAfrica	Northwest_Drsm13	Northwest
SouthAfrica	Northwest_Drsm14	Northwest
SouthAfrica	Northwest_Drsm15	Northwest
SouthAfrica	Northwest_Drsm16	Northwest			○
SouthAfrica	Northwest_Drsm17	Northwest
SouthAfrica	Northwest_Drsm19	Northwest
SouthAfrica	Northwest_Drsm20	Northwest
SouthAfrica	Northwest_Drsm21	Northwest
SouthAfrica	Northwest_Drsm23	Northwest			○
SouthAfrica	Northwest_Drsm24	Northwest
SouthAfrica	Northwest_Drsm25	Northwest
SouthAfrica	Northwest_Drsm26	Northwest
SouthAfrica	Northwest_Drsm27	Northwest			○
SouthAfrica	Northwest_Drsm29	Northwest
SouthAfrica	Northwest_Drsm30	Northwest			○
SouthAfrica	Northwest_Drsm31	Northwest			○
SouthAfrica	Northwest_Drsm32	Northwest
SouthAfrica	Northwest_Drsm33	Northwest
SouthAfrica	Northwest_Boja18	Northwest
SouthAfrica	Northwest_Drsm35	Northwest
SouthAfrica	Limpopo_Mopn1	Limpopo
SouthAfrica	Limpopo_Mopn2	Limpopo
SouthAfrica	Limpopo_Mopn3	Limpopo			○
SouthAfrica	Limpopo_Mopn4	Limpopo
SouthAfrica	Limpopo_Mopn5	Limpopo			○
SouthAfrica	Limpopo_Mopn6	Limpopo			○
SouthAfrica	Limpopo_Mopn7	Limpopo			○
SouthAfrica	Limpopo_Mopn9	Limpopo
SouthAfrica	Limpopo_Mopn10	Limpopo			○
SouthAfrica	Limpopo_Mopn11	Limpopo			○
SouthAfrica	Limpopo_Mopn13	Limpopo
SouthAfrica	Limpopo_Mopn15	Limpopo
SouthAfrica	Limpopo_Mopn17	Limpopo			○
SouthAfrica	Limpopo_Mopn19	Limpopo
SouthAfrica	Limpopo_Vmb21	Limpopo			○
Zimbabwe	MSH_ZW_MSH0001	Mashona	49	Colli et al., 2018	○	SouthernAfrica
Zimbabwe	MSH_ZW_MSH0002	Mashona
Zimbabwe	MSH_ZW_MSH0003	Mashona			○
Zimbabwe	MSH_ZW_MSH0004	Mashona			○
Zimbabwe	MSH_ZW_MSH0005	Mashona			○
Zimbabwe	MSH_ZW_MSH0006	Mashona
Zimbabwe	MSH_ZW_MSH0007	Mashona
Zimbabwe	MSH_ZW_MSH0008	Mashona			○
Zimbabwe	MSH_ZW_MSH0009	Mashona			○
Zimbabwe	MSH_ZW_MSH0010	Mashona
Zimbabwe	MSH_ZW_MSH0011	Mashona			○
Zimbabwe	MSH_ZW_MSH0012	Mashona			○
Zimbabwe	MSH_ZW_MSH0013	Mashona			○
Zimbabwe	MSH_ZW_MSH0014	Mashona
Zimbabwe	MSH_ZW_MSH0015	Mashona			○
Zimbabwe	MSH_ZW_MSH0016	Mashona			○
Zimbabwe	MSH_ZW_MSH0017	Mashona			○
Zimbabwe	MSH_ZW_MSH0018	Mashona			○
Zimbabwe	MSH_ZW_MSH0019	Mashona			○
Zimbabwe	MSH_ZW_MSH0020	Mashona			○
Zimbabwe	MSH_ZW_MSH0021	Mashona			○
Zimbabwe	MSH_ZW_MSH0022	Mashona			○
Zimbabwe	MSH_ZW_MSH0023	Mashona			○
Zimbabwe	MTB_ZW_MTB0001	Matebele			○
Zimbabwe	MTB_ZW_MTB0002	Matebele			○
Zimbabwe	MTB_ZW_MTB0003	Matebele			○
Zimbabwe	MTB_ZW_MTB0004	Matebele
Zimbabwe	MTB_ZW_MTB0005	Matebele			○
Zimbabwe	MTB_ZW_MTB0006	Matebele			○
Zimbabwe	MTB_ZW_MTB0007	Matebele			○
Zimbabwe	MTB_ZW_MTB0008	Matebele			○
Zimbabwe	MTB_ZW_MTB0009	Matebele			○
Zimbabwe	MTB_ZW_MTB0010	Matebele			○
Zimbabwe	MTB_ZW_MTB0011	Matebele			○
Zimbabwe	MTB_ZW_MTB0012	Matebele			○
Zimbabwe	MTB_ZW_MTB0013	Matebele			○
Zimbabwe	MTB_ZW_MTB0014	Matebele			○
Zimbabwe	MTB_ZW_MTB0015	Matebele			○
Zimbabwe	MTB_ZW_MTB0016	Matebele			○
Zimbabwe	MTB_ZW_MTB0017	Matebele			○
Zimbabwe	MTB_ZW_MTB0018	Matebele			○
Zimbabwe	MTB_ZW_MTB0019	Matebele			○
Zimbabwe	MTB_ZW_MTB0020	Matebele
Zimbabwe	MTB_ZW_MTB0021	Matebele
Zimbabwe	MTB_ZW_MTB0022	Matebele			○
Zimbabwe	MTB_ZW_MTB0023	Matebele
Zimbabwe	MTB_ZW_MTB0024	Matebele			○
Zimbabwe	MTB_ZW_MTB0025	Matebele			○
Zimbabwe	MTB_ZW_MTB0026	Matebele			○
Mozambique	GAZ_MZ_GAZ0001	Gaza	55	Colli et al., 2018		SouthernAfrica
Mozambique	GAZ_MZ_GAZ0002	Gaza			○
Mozambique	GAZ_MZ_GAZ0004	Gaza			○
Mozambique	GAZ_MZ_GAZ0005	Gaza			○
Mozambique	LND_MZ_LND0001	Landin			○
Mozambique	LND_MZ_LND0002	Landin			○
Mozambique	LND_MZ_LND0003	Landin			○
Mozambique	LND_MZ_LND0004	Landin			○
Mozambique	LND_MZ_LND0005	Landin
Mozambique	LND_MZ_LND0006	Landin
Mozambique	LND_MZ_LND0007	Landin
Mozambique	LND_MZ_LND0008	Landin
Mozambique	LND_MZ_LND0009	Landin
Mozambique	LND_MZ_LND0010	Landin			○
Mozambique	LND_MZ_LND0011	Landin			○
Mozambique	LND_MZ_LND0012	Landin			○
Mozambique	LND_MZ_LND0013	Landin			○
Mozambique	LND_MZ_LND0014	Landin			○
Mozambique	LND_MZ_LND0015	Landin			○
Mozambique	LND_MZ_LND0016	Landin			○
Mozambique	LND_MZ_LND0017	Landin			○
Mozambique	LND_MZ_LND0018	Landin			○
Mozambique	LND_MZ_LND0019	Landin
Mozambique	LND_MZ_LND0020	Landin			○
Mozambique	LND_MZ_LND0021	Landin			○
Mozambique	LND_MZ_LND0022	Landin			○
Mozambique	LND_MZ_LND0023	Landin			○
Mozambique	LND_MZ_LND0024	Landin
Mozambique	LND_MZ_LND0025	Landin			○
Mozambique	LND_MZ_LND0026	Landin			○
Mozambique	LND_MZ_LND0027	Landin
Mozambique	LND_MZ_LND0028	Landin			○
Mozambique	LND_MZ_LND0029	Landin			○
Mozambique	LND_MZ_LND0030	Landin
Mozambique	LND_MZ_LND0031	Landin			○
Mozambique	LND_MZ_LND0032	Landin
Mozambique	LND_MZ_LND0033	Landin			○
Mozambique	MAN_MZ_MAN0001	Manica			○
Mozambique	MAN_MZ_MAN0002	Manica			○
Mozambique	MAN_MZ_MAN0003	Manica			○
Mozambique	PAF_MZ_PAF0002	Pafuri			○
Mozambique	PAF_MZ_PAF0003	Pafuri			○
Mozambique	PAF_MZ_PAF0004	Pafuri			○
Mozambique	PAF_MZ_PAF0005	Pafuri
Mozambique	SEA_MZ_SEA0051	Small East African			○
Mozambique	SEA_MZ_SEA0053	Small East African			○
Mozambique	SEA_MZ_SEA0054	Small East African			○
Mozambique	SEA_MZ_SEA0055	Small East African
Mozambique	SEA_MZ_SEA0056	Small East African			○
Mozambique	SEA_MZ_SEA0057	Small East African			○
Mozambique	SEA_MZ_SEA0058	Small East African			○
Mozambique	SEA_MZ_SEA0059	Small East African
Mozambique	SEA_MZ_SEA0060	Small East African			○
Mozambique	TET_MZ_TET0002	Tete			○
Mozambique	TET_MZ_TET0003	Tete
Madagascar	DIA_MG_DIA0001	Diana	72	Colli et al., 2018	○	SouthernAfrica
Madagascar	DIA_MG_DIA0002	Diana			○
Madagascar	DIA_MG_DIA0003	Diana			○
Madagascar	DIA_MG_DIA0004	Diana			○
Madagascar	DIA_MG_DIA0005	Diana			○
Madagascar	DIA_MG_DIA0006	Diana
Madagascar	DIA_MG_DIA0007	Diana			○
Madagascar	DIA_MG_DIA0008	Diana
Madagascar	DIA_MG_DIA0009	Diana			○
Madagascar	DIA_MG_DIA0010	Diana
Madagascar	DIA_MG_DIA0011	Diana
Madagascar	DIA_MG_DIA0012	Diana
Madagascar	DIA_MG_DIA0013	Diana			○
Madagascar	DIA_MG_DIA0014	Diana
Madagascar	DIA_MG_DIA0015	Diana			○
Madagascar	DIA_MG_DIA0016	Diana
Madagascar	DIA_MG_DIA0017	Diana
Madagascar	MEN_MG_MEN0001	Menabe			○
Madagascar	MEN_MG_MEN0002	Menabe			○
Madagascar	MEN_MG_MEN0003	Menabe
Madagascar	MEN_MG_MEN0004	Menabe
Madagascar	MEN_MG_MEN0005	Menabe			○
Madagascar	MEN_MG_MEN0006	Menabe			○
Madagascar	MEN_MG_MEN0007	Menabe
Madagascar	MEN_MG_MEN0008	Menabe
Madagascar	MEN_MG_MEN0009	Menabe
Madagascar	MEN_MG_MEN0010	Menabe			○
Madagascar	MEN_MG_MEN0011	Menabe
Madagascar	MEN_MG_MEN0012	Menabe			○
Madagascar	MEN_MG_MEN0013	Menabe			○
Madagascar	MEN_MG_MEN0014	Menabe			○
Madagascar	MEN_MG_MEN0015	Menabe
Madagascar	MEN_MG_MEN0016	Menabe
Madagascar	MEN_MG_MEN0017	Menabe			○
Madagascar	MEN_MG_MEN0018	Menabe			○
Madagascar	MEN_MG_MEN0019	Menabe			○
Madagascar	MEN_MG_MEN0020	Menabe
Madagascar	MEN_MG_MEN0021	Menabe			○
Madagascar	SOF_MG_SOF0001	Sofia			○
Madagascar	SOF_MG_SOF0002	Sofia
Madagascar	SOF_MG_SOF0003	Sofia			○
Madagascar	SOF_MG_SOF0004	Sofia			○
Madagascar	SOF_MG_SOF0005	Sofia
Madagascar	SOF_MG_SOF0006	Sofia			○
Madagascar	SOF_MG_SOF0007	Sofia			○
Madagascar	SOF_MG_SOF0008	Sofia			○
Madagascar	SOF_MG_SOF0009	Sofia			○
Madagascar	SOF_MG_SOF0010	Sofia
Madagascar	SOF_MG_SOF0011	Sofia			○
Madagascar	SOF_MG_SOF0012	Sofia
Madagascar	SOF_MG_SOF0013	Sofia
Madagascar	SOF_MG_SOF0014	Sofia			○
Madagascar	SOF_MG_SOF0015	Sofia			○
Madagascar	SOF_MG_SOF0016	Sofia
Madagascar	SOF_MG_SOF0017	Sofia			○
Madagascar	SOF_MG_SOF0018	Sofia
Madagascar	SOF_MG_SOF0019	Sofia
Madagascar	SOF_MG_SOF0020	Sofia
Madagascar	SOF_MG_SOF0021	Sofia			○
Madagascar	SOF_MG_SOF0022	Sofia			○
Madagascar	SOF_MG_SOF0023	Sofia
Madagascar	SOF_MG_SOF0024	Sofia			○
Madagascar	SOU_MG_SOU0001	Sud Ouest
Madagascar	SOU_MG_SOU0002	Sud Ouest			○
Madagascar	SOU_MG_SOU0003	Sud Ouest			○
Madagascar	SOU_MG_SOU0004	Sud Ouest
Madagascar	SOU_MG_SOU0005	Sud Ouest			○
Madagascar	SOU_MG_SOU0006	Sud Ouest
Madagascar	SOU_MG_SOU0007	Sud Ouest			○
Madagascar	SOU_MG_SOU0008	Sud Ouest			○
Madagascar	SOU_MG_SOU0009	Sud Ouest
Madagascar	SOU_MG_SOU0010	Sud Ouest
Malawi	ALB_MW_ALB0001	Alpine x Boer	53	Colli et al., 2018	○	SouthernAfrica
Malawi	ALB_MW_ALB0002	Alpine x Boer			○
Malawi	ALB_MW_ALB0003	Alpine x Boer			○
Malawi	ALB_MW_ALB0004	Alpine x Boer
Malawi	ALB_MW_ALB0005	Alpine x Boer			○
Malawi	ALB_MW_ALB0006	Alpine x Boer			○
Malawi	ALB_MW_ALB0007	Alpine x Boer			○
Malawi	BAW_MW_BAW0001	Balaka-Ulongwe
Malawi	BAW_MW_BAW0002	Balaka-Ulongwe			○
Malawi	BAW_MW_BAW0003	Balaka-Ulongwe			○
Malawi	BAW_MW_BAW0004	Balaka-Ulongwe			○
Malawi	BAW_MW_BAW0005	Balaka-Ulongwe
Malawi	BAW_MW_BAW0006	Balaka-Ulongwe			○
Malawi	BAW_MW_BAW0007	Balaka-Ulongwe			○
Malawi	BAW_MW_BAW0008	Balaka-Ulongwe			○
Malawi	BAW_MW_BAW0009	Balaka-Ulongwe			○
Malawi	BAW_MW_BAW0010	Balaka-Ulongwe			○
Malawi	BAW_MW_BAW0011	Balaka-Ulongwe			○
Malawi	BAW_MW_BAW0012	Balaka-Ulongwe
Malawi	DZD_MW_DZD0001	Dedza			○
Malawi	DZD_MW_DZD0002	Dedza
Malawi	DZD_MW_DZD0003	Dedza			○
Malawi	DZD_MW_DZD0004	Dedza			○
Malawi	DZD_MW_DZD0005	Dedza			○
Malawi	DZD_MW_DZD0006	Dedza			○
Malawi	DZD_MW_DZD0007	Dedza
Malawi	DZD_MW_DZD0008	Dedza			○
Malawi	DZD_MW_DZD0009	Dedza
Malawi	DZD_MW_DZD0010	Dedza
Malawi	DZD_MW_DZD0011	Dedza			○
Malawi	DZD_MW_DZD0012	Dedza			○
Malawi	DZD_MW_DZD0013	Dedza			○
Malawi	DZD_MW_DZD0014	Dedza			○
Malawi	DZD_MW_DZD0015	Dedza
Malawi	LGW_MW_LGW0001	Lilongwe			○
Malawi	LGW_MW_LGW0002	Lilongwe
Malawi	LGW_MW_LGW0004	Lilongwe			○
Malawi	LGW_MW_LGW0005	Lilongwe			○
Malawi	NSJ_MW_NSJ0001	Nsanje			○
Malawi	NSJ_MW_NSJ0002	Nsanje			○
Malawi	NSJ_MW_NSJ0003	Nsanje			○
Malawi	NSJ_MW_NSJ0004	Nsanje			○
Malawi	NSJ_MW_NSJ0006	Nsanje			○
Malawi	NSJ_MW_NSJ0007	Nsanje
Malawi	THY_MW_THY0001	Thyolo			○
Malawi	THY_MW_THY0002	Thyolo			○
Malawi	THY_MW_THY0003	Thyolo			○
Malawi	THY_MW_THY0004	Thyolo			○
Malawi	THY_MW_THY0005	Thyolo			○
Malawi	THY_MW_THY0006	Thyolo			○
[truncated: 2,331 more rows]
